# Supplementary material for: Identification of the key immune and inflammatory related gene CALCRL as diagnostic biomarker in differentiating uterine leiomyosarcoma from leiomyoma
Source: Front Cell Dev Biol. 2026 Apr 10;14:1777897. doi: 10.3389/fcell.2026.1777897 (PMC13106448; doi:10.3389/fcell.2026.1777897)
Supplement: Supplementary file 1 [file DataSheet1.zip]

Archive with 8 entries (7 files):
- supplementary material/
- supplementary material/Table S1 The IRGs from the Import database.xls
- supplementary material/Table S2 The genes related to inflammatory responses from the Molecular Signatures database.xls
- supplementary material/Table S3 Detailed Parameters for Bioinformatics Analyses. .docx
- supplementary material/Table S4  1363 DEGs between ULMS and ULM within the GSE64763 dataset.xls
- supplementary material/Table S5 12 DIIRGs were found by intersecting the DEGs, the Inflammatory genes, and IRGs.xls
- supplementary material/Table S6 The result of GO enrichment.xlsx
- supplementary material/Table S7 The result of KEGG pathway enrichment.xlsx
