# Supplementary material for: Identification of the key immune and inflammatory related gene CALCRL as diagnostic biomarker in differentiating uterine leiomyosarcoma from leiomyoma
Source: Front Cell Dev Biol. 2026 Apr 10;14:1777897. doi: 10.3389/fcell.2026.1777897 (PMC13106448; doi:10.3389/fcell.2026.1777897)
Supplement: Supplementary file 1 [file DataSheet1.zip › supplementary material/Table S4 1363 DEGs between ULMS and ULM within the GSE64763 dataset.xls]

id	logFC	AveExpr	t	P.Value	adj.P.Val	B
CCNB1	3.14286699949367	7.71394524405063	11.6075486758566	8.5441667602593e-16	1.06084374495379e-11	25.6466739838967
TPX2	3.06476695316456	7.97281504417722	10.8580538298939	9.47317949004348e-15	5.58069533849489e-11	23.3254908942022
NCAPH	1.59067445417722	6.67940058025316	10.7498994428324	1.34842831954612e-14	5.58069533849489e-11	22.9841873113268
PRC1	3.20388187417721	8.56837448696202	10.5486366123981	2.61128979645496e-14	8.10544352819618e-11	22.3448714819327
PTTG1	2.76516067848101	9.13845503468354	10.376774597889	4.60978514984096e-14	1.11354904609405e-10	21.7946804288316
SELP	-2.34318363063291	8.44599522772152	-10.3301744045171	5.38119706553181e-14	1.11354904609405e-10	21.6448264225812
BUB1B	3.3946171313924	8.64460109050633	10.2627533078554	6.73449263447258e-14	1.156485343082e-10	21.4275157628239
TRIP13	2.12699760177215	8.16523031227848	10.2323975514592	7.45158081882732e-14	1.156485343082e-10	21.3294805420519
FOXM1	2.51976389367088	7.45258065189873	10.0343841876137	1.44570359733746e-13	1.99442842939355e-10	20.6870756349396
KIF20A	3.16032784506329	7.26934009493671	9.93267277388591	2.03570785136261e-13	2.52753486825182e-10	20.3551579889075
AURKA	1.79170950481013	6.10252217392405	9.85364379032931	2.65808870829511e-13	3.00025721838109e-10	20.0963646759317
CENPE	2.31637922506329	6.42607574772152	9.70997432167961	4.32505117492005e-13	4.47498628231728e-10	19.6239167615942
CCNB2	2.55781280278481	7.67204376291139	9.64583072542608	5.3791791999381e-13	5.0244434775388e-10	19.412171204322
ASF1B	1.96978464303798	7.93169907848101	9.60883326329317	6.10161199549969e-13	5.0244434775388e-10	19.2898126640591
MELK	3.02731770582279	8.06045395367089	9.60607172086652	6.15931329937334e-13	5.0244434775388e-10	19.2806730686273
UBE2C	2.69861135139241	9.00707308531646	9.5853480965477	6.61027983445858e-13	5.0244434775388e-10	19.2120571182911
KIF4A	3.10516379493671	7.48665330582279	9.57364760987258	6.87947318928476e-13	5.0244434775388e-10	19.1732941627845
CENPF	1.86914544582278	6.10858597658228	9.51221009606672	8.48573622848602e-13	5.30313590010981e-10	18.9694890502806
FANCI	2.04848573518987	7.3161477556962	9.50109219665211	8.81456613504603e-13	5.30313590010981e-10	18.93256029111
TOP2A	3.72427617291139	8.10113258822785	9.49839896892587	8.89613985375862e-13	5.30313590010981e-10	18.9236123893898
MAD2L1	2.71567752708861	8.10299585848101	9.49599670291518	8.96954364548212e-13	5.30313590010981e-10	18.9156304514681
PLK1	1.54349156151899	6.90306301443038	9.46933802662119	9.82635392194846e-13	5.54563683158691e-10	18.827007040838
KIF18B	2.95022406506329	7.12639605455696	9.3882677171396	1.29745809123754e-12	6.85707339553575e-10	18.556990400632
CCNA2	2.18930906481013	6.41959504481013	9.36625428612461	1.39933472768707e-12	6.85707339553575e-10	18.483540329807
NUSAP1	2.62249810835443	7.74649592253165	9.36405117971654	1.40996497609989e-12	6.85707339553575e-10	18.4761863779861
CEP55	3.45620604835443	6.8264579621519	9.35874155720584	1.43592065306e-12	6.85707339553575e-10	18.4584606154688
TACC3	2.18742895164557	7.10084204189873	9.2746502079276	1.91766565271443e-12	8.3309789166963e-10	18.1773002624575
BUB1	0.698714417215188	5.10142942025316	9.2707130586334	1.94385338856668e-12	8.3309789166963e-10	18.1641167583037
EXO1	0.979428199746836	6.5214471535443	9.2704130952594	1.94586331011753e-12	8.3309789166963e-10	18.1631122625688
CDC20	2.99310841265823	7.79067614075949	9.22485663984719	2.27679924781547e-12	9.42291315362564e-10	18.0104390734747
RNASEH2A	1.6597826992405	8.56146437772152	9.21115252908021	2.38705672623098e-12	9.56054719770446e-10	17.9644672420025
RMI1	1.20559752329114	8.48458185227848	9.1600254350169	2.84813792882266e-12	1.07853863956433e-09	17.7927728513536
PALMD	-2.56411497113924	8.83715281316456	-9.15815583208639	2.86660559806886e-12	1.07853863956433e-09	17.7864889198181
CKS2	2.3994775643038	9.68946455987342	9.14229482786751	3.02821837986443e-12	1.10583410012932e-09	17.7331630243049
SHCBP1	2.48127168835443	5.95972773531646	9.11037461186609	3.3818752638874e-12	1.19969609361217e-09	17.6257616667324
TTK	3.20664282734177	6.55307447594937	9.06876675868147	3.90620475918033e-12	1.31329750369969e-09	17.4855988402563
PID1	-2.51217513164557	8.10731482177215	-9.06095150271741	4.01348200059823e-12	1.31329750369969e-09	17.459251102119
KIF2C	1.89799777037975	6.94898383253165	9.05616405901643	4.08066010155489e-12	1.31329750369969e-09	17.4431078609145
BIRC5	2.00223938227848	7.07530322025316	9.0489529295446	4.18399447721548e-12	1.31329750369969e-09	17.4187873355371
CDC45	1.28813613139241	6.56802335911392	9.03796125427018	4.34660389280396e-12	1.31329750369969e-09	17.3817057247574
LMO2	-1.76622865240506	9.92971764772152	-9.03473276455374	4.3955658806162e-12	1.31329750369969e-09	17.3708116189315
WHSC1	1.36866909822785	7.33162168936709	9.03166968364624	4.44253343712847e-12	1.31329750369969e-09	17.3604746381385
CDCA8	1.4233509721519	8.12454573772152	9.01818086789836	4.65545971947738e-12	1.34423692737282e-09	17.3149420717648
HMMR	2.34939542658228	7.06806884493671	8.92733679184999	6.38408668851262e-12	1.70135551361198e-09	17.0077922622758
HOPX	-3.02313910075949	10.0603243848101	-8.92520953848714	6.43152978314701e-12	1.70135551361198e-09	17.0005895772594
KANK3	-1.30047729544304	7.29654133708861	-8.92497563834523	6.4367679860235e-12	1.70135551361198e-09	16.9997975842868
KIF15	2.36525736481013	6.06132839202532	8.92364773134652	6.46658814098042e-12	1.70135551361198e-09	16.9953011438665
RAMP3	-1.88705407696202	9.13551215189873	-8.91876650815656	6.57740533612877e-12	1.70135551361198e-09	16.9787712170142
ARHGEF10	-0.619730898987342	6.98378025886076	-8.90369947016947	6.93169211027923e-12	1.75640590288218e-09	16.9277322536996
MAPKAPK3	0.760530998734176	7.71373563734177	8.88439820669602	7.41380344013444e-12	1.84099567025418e-09	16.8623160023186
PKD2	-0.998553386075947	10.4092628441772	-8.85857715916275	8.11206727166688e-12	1.97489073029443e-09	16.7747433451838
NCAPG	2.95879864075949	6.1963053856962	8.85127824745703	8.32120917646791e-12	1.98684871413511e-09	16.7499766593713
NCAPD2	1.32116878962025	7.14424813227848	8.83335469258357	8.85814560518715e-12	2.07514595913214e-09	16.6891355880862
REEP4	0.6784355521519	8.36090350392405	8.82581773250651	9.094236160146e-12	2.09100066971061e-09	16.6635419061363
MKI67	1.74201521594937	6.89328041177215	8.80516073691946	9.77433314830769e-12	2.20651127944342e-09	16.5933666139974
CDCA3	1.27576121417722	6.42113692835443	8.78226599671885	1.0588186456087e-11	2.3095155112248e-09	16.5155396614155
UBE2S	1.83080652405063	9.47683991088608	8.781875611383	1.06026404751783e-11	2.3095155112248e-09	16.514212159146
EZH2	2.25124614278481	6.66585066886076	8.76661698483902	1.11834459774529e-11	2.39402871131129e-09	16.4623135287466
HSD17B6	-3.39362764506329	8.75125301898734	-8.73854909313564	1.2336889687881e-11	2.59618342991068e-09	16.3667874284639
MOXD1	-2.63926953594937	9.09220845405063	-8.72413230774114	1.29752154444457e-11	2.60860613473171e-09	16.3176915114309
POLA2	0.821337596202532	7.89971181202532	8.72321857934248	1.30167761070067e-11	2.60860613473171e-09	16.314579156764
PTPRB	-1.46735593544304	6.80217826012658	-8.72301130331632	1.30262226444399e-11	2.60860613473171e-09	16.3138731189417
KIF18A	1.73785668481013	5.18301737101266	8.68867553605597	1.46903812914582e-11	2.85061541509691e-09	16.1968589536312
PRELP	-1.60946966151898	9.70123071734177	-8.68860728856064	1.46938938922521e-11	2.85061541509691e-09	16.1966262573735
RRM2	3.15085503341772	8.16880880151899	8.66558043909135	1.59287008649788e-11	3.04262692214734e-09	16.1180886158999
KIF11	2.96414958379747	6.74906142810127	8.63971801070483	1.74407092900418e-11	3.28096737189636e-09	16.0298195511527
STIL	1.99847678810127	6.38188332898734	8.63366021790324	1.78152886190808e-11	3.3014122909628e-09	16.0091350303012
KIFC1	1.06814998759494	7.8246412064557	8.6244881277032	1.83979222082869e-11	3.35109224138389e-09	15.9778100785402
LIG1	1.1405606721519	7.47543938822785	8.62102026438927	1.86231769213506e-11	3.35109224138389e-09	15.9659644137053
CXorf36	-0.610093590886078	7.55485835721519	-8.60638395366796	1.9604895193551e-11	3.47734826747327e-09	15.9159567383061
GTSE1	1.48525002632912	6.85761899392405	8.58781708166331	2.09256400520149e-11	3.5601861160595e-09	15.8524908847058
PTTG3P	1.89065145012658	5.82995671392405	8.58568653812926	2.10828175996011e-11	3.5601861160595e-09	15.8452061523747
MCM2	1.77267431417722	9.51889629075949	8.58369151635417	2.12310751564429e-11	3.5601861160595e-09	15.8383844144336
ESPL1	1.24669945139241	6.41235585329114	8.58346486092062	2.1247985061752e-11	3.5601861160595e-09	15.8376093700853
SPAG5	1.87048796734177	6.35328017582278	8.57974669154725	2.15273281618854e-11	3.5601861160595e-09	15.8248944773375
DPP6	-2.70633233417722	9.00055108227848	-8.57626344954898	2.17923763547457e-11	3.5601861160595e-09	15.81298180132
HJURP	1.71400712506329	6.54864158632911	8.54615241879826	2.42250678176224e-11	3.90621353277402e-09	15.7099557759739
GINS1	2.49492507265823	7.78185741227848	8.53558380296066	2.5142284780418e-11	3.91519073870188e-09	15.6737752504812
CCNE1	1.77722657594937	7.59242667708861	8.53302895094245	2.53692126314818e-11	3.91519073870188e-09	15.6650274674022
CDK1	2.41772216481013	7.88473531531646	8.53270011721214	2.53985698377734e-11	3.91519073870188e-09	15.6639015016727
GGH	2.05163471417721	8.61184783227848	8.53109814498211	2.55420787560287e-11	3.91519073870188e-09	15.6584160186384
PBK	3.09976007088608	6.63976794632911	8.51712935085293	2.68285598785343e-11	4.06223657868148e-09	15.6105741690819
ENTPD1	-1.76734443367089	9.0213350735443	-8.50275249045392	2.82208159069176e-11	4.2215620518107e-09	15.561316404636
FEN1	1.43462742632911	8.56544232734177	8.49066020136138	2.94480289687536e-11	4.35269913900053e-09	15.5198716870528
BLM	1.18537318506329	6.89476937987342	8.43295960758769	3.60863703436785e-11	5.27115734337779e-09	15.3219325418254
PKMYT1	0.632917692151902	7.53496248531646	8.42443964879639	3.71868855180293e-11	5.36874849525409e-09	15.2926805639696
ASPM	3.41465875316456	6.70810997936709	8.41740071921482	3.8121545296958e-11	5.44042651042564e-09	15.2685087367306
ZWINT	2.50086345594937	8.94887296746835	8.41243819008935	3.8794672287764e-11	5.47357558096452e-09	15.2514647425337
CHAF1A	1.00386960126582	7.20655689405063	8.40250111576493	4.01787426264988e-11	5.60516031966977e-09	15.2173291204485
FAM64A	1.44071835974684	6.75786280822785	8.38514283589608	4.2716815361578e-11	5.89302199477058e-09	15.1576800667638
KPNA2	1.21326392708861	10.6113424855696	8.36939615519913	4.5158636335673e-11	6.16142449168918e-09	15.1035468712948
DLGAP5	2.89785475898735	6.33724903088608	8.34935556934343	4.84706269672072e-11	6.54142722200918e-09	15.0346220600627
ABCG2	-2.67810893746835	9.26162747531646	-8.33227898145669	5.14850887596745e-11	6.87353615096901e-09	14.9758647150795
KIF14	1.90295261341772	5.42541466721519	8.32464303526264	5.2893411807111e-11	6.98643192550095e-09	14.9495830196549
RUNDC3B	-2.32421214303798	6.45195274341772	-8.31097374938097	5.55120268327271e-11	7.22911154455299e-09	14.9025235281791
PPIF	1.34462703341772	8.07890976582278	8.30902821356295	5.58951923547912e-11	7.22911154455299e-09	14.895824349247
NCAPD3	0.746063907594934	8.06165412164557	8.28099750091302	6.17205864036773e-11	7.90023505967069e-09	14.7992702490821
ATAD2	1.88337244962025	6.40821847974684	8.27478676805835	6.30918774839769e-11	7.99335460041895e-09	14.77786824302
COL4A6	-2.14499879037974	7.33242350582278	-8.26930132043241	6.43285074055494e-11	8.01075986921344e-09	14.7589629642896
MMP28	-1.70722232810127	6.44547373721519	-8.26609225113968	6.50632326586416e-11	8.01075986921344e-09	14.7479019709939
DEPDC1	1.62111237164557	5.60955658126582	8.26511131384212	6.52895016039254e-11	8.01075986921344e-09	14.7445207196096
NCAPG2	1.59154380607595	6.90119284050633	8.26191923552526	6.60313007783227e-11	8.01075986921344e-09	14.7335172204349
ARHGEF3	-1.92723507620253	10.1592480717722	-8.26011112012389	6.64552405387391e-11	8.01075986921344e-09	14.7272840552642
RAD54L	1.09478083594937	7.6129853478481	8.25261045600871	6.8243329735506e-11	8.14720367303887e-09	14.7014240242988
TK1	1.46473728278481	7.57562486265823	8.23148708476051	7.35434277723731e-11	8.69633523068367e-09	14.6285729818383
UBL3	-1.24726575848101	9.94214734810127	-8.22454836929947	7.53732970194661e-11	8.82863071503482e-09	14.6046348033907
SPC25	1.84418674126582	5.50238652506329	8.20935880766812	7.95405842978872e-11	9.22968125834175e-09	14.5522185018641
HTR2B	-3.83601544101265	8.81717755822785	-8.17705338129984	8.91908564124312e-11	1.01922670439582e-08	14.4406790751932
MCM4	1.48374006126582	7.42439796202532	8.17423320584692	9.00872588552318e-11	1.01922670439582e-08	14.4309381810734
SLCO2A1	-1.94752317291139	9.37993710518987	-8.17357192475464	9.02987576381608e-11	1.01922670439582e-08	14.4286540263962
NEK2	1.82349440683544	5.99258454873418	8.15373198025346	9.68819169670034e-11	1.0740400443783e-08	14.3601087060873
OIP5	1.91841916126582	6.15309130797468	8.15372284854427	9.68850555495891e-11	1.0740400443783e-08	14.3600771499473
MCM5	1.22094316936709	8.67856418189873	8.13892648261911	1.02107333643875e-10	1.1164939535609e-08	14.3089376085304
NEIL3	1.62487075240506	6.27187081772152	8.13780877674587	1.02513136844348e-10	1.1164939535609e-08	14.3050739008935
IL3RA	-0.709802652405062	7.0186043143038	-8.11151912680134	1.12540281311552e-10	1.21504359370802e-08	14.2141685347574
CDC6	1.62752507164557	5.77998656797468	8.04580663683542	1.42136266849493e-10	1.52134818034768e-08	13.9867247830243
GINS2	1.65846337012658	7.81306945316456	8.04082268104878	1.44677401346715e-10	1.53531163685539e-08	13.9694617422154
TROAP	1.59060085594937	7.35710608822785	8.02044931439779	1.55548996199283e-10	1.62293809815992e-08	13.8988759394525
RAD51AP1	2.21427391670886	7.25359178341772	7.96812998532816	1.8738289638465e-10	1.93878836792651e-08	13.7174787597449
SERINC1	-0.874218319240505	11.1072498292405	-7.96279971561794	1.90973299474995e-10	1.9497788828427e-08	13.6989876988885
CCNF	0.642194898227847	6.65463115822785	7.96190036107203	1.9158587605252e-10	1.9497788828427e-08	13.695867591058
KIF23	2.12691697518987	5.78847853696203	7.95322131451148	1.97599882432669e-10	1.99463426039352e-08	13.6657548313939
PARVA	-1.14172763670886	9.3858734735443	-7.93250187576283	2.12735715769296e-10	2.11801907925301e-08	13.5938467037952
LMNB1	2.44879637164557	7.44864473696203	7.93184412096861	2.13234846091033e-10	2.11801907925301e-08	13.5915634632856
AURKB	1.96410130303798	6.84193636848101	7.92449791272694	2.18890067936591e-10	2.15693578055612e-08	13.5660609224163
MKL2	-1.12795064329114	10.0588680403797	-7.87772613810956	2.58605561847161e-10	2.52822571330264e-08	13.4036103505065
LONP1	0.803011420253164	9.41248405063291	7.87104488366602	2.64841839707394e-10	2.56858353220144e-08	13.3803933310248
CENPU	2.68731371544303	8.03998996531646	7.86890478022609	2.66871194953275e-10	2.56858353220144e-08	13.3729559928053
CDA	-1.21490694734177	6.77324708	-7.80224443093211	3.38549026481377e-10	3.23340362522521e-08	13.1411565386369
PGLS	0.597230417468355	10.1233719477215	7.79612205899831	3.46032319444069e-10	3.27964677726531e-08	13.1198537823532
MXD3	0.630723580253164	8.23521908075949	7.78590252744219	3.58895565537418e-10	3.35079023003555e-08	13.0842901175518
YPEL5	-0.705980834430379	11.1545441174684	-7.77895660909198	3.67911484453547e-10	3.40894700819048e-08	13.0601150789597
DNMT1	1.07741316835443	9.31816150113924	7.77293097002453	3.75916974610558e-10	3.45732233834421e-08	13.039140796
RACGAP1	2.14721368025316	8.87134505531646	7.76056243074499	3.92901929809661e-10	3.58696350037997e-08	12.9960814081062
CENPA	0.745544388607592	6.13261700265823	7.72263998263972	4.49936868398795e-10	4.04812765075322e-08	12.8640061298905
KCNMA1	-1.65435948759494	8.47268276303797	-7.71078075946257	4.69426774105736e-10	4.19309555920634e-08	12.8226869337199
WT1-AS	-1.46263036506329	7.69455645949367	-7.70789340114223	4.74298945241771e-10	4.20635407437273e-08	12.8126258232311
TMEM123	-1.19166287012659	11.6129782692405	-7.70474375451106	4.79671637450038e-10	4.22383195076572e-08	12.8016502489121
RAD51B	-1.48542190632912	6.18402567417722	-7.68035388234336	5.23399182597508e-10	4.57642552896525e-08	12.7166410188236
CDKN3	2.45079289164557	7.40068807088608	7.6764891747382	5.30686470801395e-10	4.60769456046862e-08	12.7031679763843
ACKR1	-2.84711231594937	9.58745645620253	-7.67421462273028	5.35022899048832e-10	4.6130863295766e-08	12.6952381297939
CKAP5	0.879221285063291	9.69184626556962	7.65505993200272	5.72981876519611e-10	4.90630550266723e-08	12.6284479186087
ORC6	1.20059654075949	7.96593242151899	7.62403177283379	6.40293990914166e-10	5.41218400044075e-08	12.5202169288058
DSN1	1.4349156956962	6.72003477974684	7.62382035459708	6.40778872474863e-10	5.41218400044075e-08	12.5194793056533
SUV39H1	0.695645845316455	7.69445161506329	7.61128559870346	6.70195647344007e-10	5.62239807933999e-08	12.4757425382869
PLK4	0.903888807848102	5.03261214417722	7.55279950894923	8.26418352997604e-10	6.79523858994587e-08	12.2715720204287
MYO19	0.672027795949367	7.05365084151899	7.54953372434504	8.36148175975599e-10	6.83001036375857e-08	12.2601667724633
GIMAP6	-1.86753923620253	8.53422444670886	-7.53761306092021	8.72649670281131e-10	7.08158059229446e-08	12.218531660687
MLLT3	-1.13573382303798	7.36587751835443	-7.52241929750726	9.21501082033268e-10	7.42945287956173e-08	12.1654555791419
CARD10	-0.630789033164556	6.11079458037975	-7.5200226800905	9.29453511418165e-10	7.44522245017286e-08	12.1570826061027
UCP2	1.36558453848101	8.78427287481013	7.48553083716178	1.05183541682519e-09	8.3715311123728e-08	12.0365527608452
CHEK1	1.07487820227848	4.93842010189873	7.48254120401788	1.06317588157801e-09	8.4078928316386e-08	12.026103320875
SMC2	1.20332255164557	7.26122370974684	7.44028130655649	1.23724588992634e-09	9.72256010716801e-08	11.8783572152316
DONSON	1.78053490506329	7.50834964037975	7.43328755745891	1.26869430720797e-09	9.84098645257103e-08	11.8538994467252
POLQ	0.734366511139241	6.02684441379747	7.43166714508414	1.27609440952314e-09	9.84098645257103e-08	11.8482324544544
FANCG	0.896270314936708	8.07546491518987	7.42679528047012	1.29860505510874e-09	9.95276565693217e-08	11.8311937151552
JAM2	-1.5970964313924	9.0517329556962	-7.41127536893341	1.37300555201109e-09	1.04579765171146e-07	11.776908872228
MCM6	1.1142250129114	10.3898178763291	7.40958370506435	1.38136932088176e-09	1.04579765171146e-07	11.7709913120914
TIMELESS	0.835071292405064	6.34163978746835	7.39535950411709	1.45374748697324e-09	1.09157382654225e-07	11.7212299628907
PIK3R1	-1.75335032278481	9.56105363810127	-7.39427540762625	1.45941732607936e-09	1.09157382654225e-07	11.7174371085099
MCM10	1.56112770987342	5.61573758835443	7.38814918961432	1.49187684785091e-09	1.10917023610281e-07	11.6960029482028
DDX39A	1.06986995367089	9.76757551886076	7.37538240025531	1.56186675261325e-09	1.15429390478846e-07	11.6513308225548
KIAA0101	1.74777082936709	7.82322040708861	7.36756421536613	1.60634363296208e-09	1.18013979567202e-07	11.6239715400289
COX8A	0.621533872658228	11.6210061889873	7.36414233570423	1.62620788718809e-09	1.1877057133722e-07	11.6119962211754
FAM110D	-0.966793703544301	6.68492875202532	-7.35256759492039	1.69524406273767e-09	1.23088598145912e-07	11.5714859970975
COX5A	0.8164869678481	11.0166799355696	7.34862082596665	1.71944986726149e-09	1.2412028809255e-07	11.5576717636529
ELTD1	-1.72968372810126	9.11991375544304	-7.34311343274974	1.75380742042298e-09	1.25868629664576e-07	11.5383942851168
POLA1	0.987238146835445	8.2159050478481	7.33958041863041	1.77620951945376e-09	1.26423236671488e-07	11.5260271933988
EPS8	-1.31150538126582	11.2893807286076	-7.33869014415805	1.78189967924537e-09	1.26423236671488e-07	11.5229107810965
DBF4	1.06157997924051	7.22512207316456	7.33370379510687	1.81410930705695e-09	1.27977165661472e-07	11.5054555638514
WBP4	-0.99842867721519	7.32912829759494	-7.3264960083388	1.8617030737412e-09	1.30592685669891e-07	11.4802225948505
DHFR	1.01946239341772	7.73357262936709	7.32147242820046	1.89561272787152e-09	1.32224312523892e-07	11.4626351239293
PSRC1	1.69823134177215	7.90374022379747	7.30780667650326	1.99102452502078e-09	1.38103689958984e-07	11.4147876463784
CCNE2	2.03582081265823	5.82175643974684	7.30224856944296	2.03119418650156e-09	1.40107261220019e-07	11.3953256099211
TRAF3IP2	-0.624232569620252	7.18554356632911	-7.29320637646831	2.09828756512049e-09	1.43935571317879e-07	11.3636618985328
RAMP1	-2.25459297721519	10.3768321194937	-7.27553482338804	2.23589296638774e-09	1.52532126761924e-07	11.3017733350445
TSPAN7	-2.24962252151899	9.21997293113924	-7.26194822049449	2.34781078708558e-09	1.59291905641828e-07	11.2541849913366
SLC25A10	0.679466078227849	6.24191036746835	7.25664037416694	2.39304368418886e-09	1.61478425993961e-07	11.2355924070192
CDT1	1.40120822379747	5.99375661468354	7.24720759068004	2.47559515391433e-09	1.66145888816218e-07	11.2025489519375
ABCB1	-1.99737284531646	7.37638608341772	-7.23910580484324	2.54877330725727e-09	1.70137469800572e-07	11.1741661975443
AUNIP	1.05294244962025	6.0474108721519	7.20422249527018	2.88943845465201e-09	1.91846352154863e-07	11.0519419263797
RAD23A	0.635353051392404	9.96571641253164	7.19802254216194	2.95459732610922e-09	1.95129151069001e-07	11.0302154933544
POLE	0.782347990886074	7.72044239265823	7.17086063031379	3.25786118951591e-09	2.12892655415945e-07	10.9350222577188
MIS18A	0.821007624303797	8.1018824313924	7.16936563971683	3.27543050843979e-09	2.12920131899416e-07	10.9297823688437
CENPM	1.12102848379747	6.33147362594937	7.14979141604893	3.51442145219736e-09	2.26649568720197e-07	10.8611712419585
CALCRL	-1.91074895367089	7.80360276746835	-7.14910241524312	3.52314487459714e-09	2.26649568720197e-07	10.8587560342594
CHAF1B	0.815731698734176	7.0299452635443	7.13467139412723	3.71092425828814e-09	2.37499152530441e-07	10.8081677989281
DTL	2.27993551468354	7.79568936721519	7.11467981224175	3.98773751337575e-09	2.52610964112619e-07	10.7380806799958
WT1	-2.96928511316455	8.70451855202532	-7.10771040053728	4.08902528545379e-09	2.5771237535124e-07	10.713645487496
AHCY	0.689854998987343	9.92506266177215	7.10071808568951	4.19323557598058e-09	2.62945519754418e-07	10.68912919823
NDUFB11	0.691471137721516	10.1536074531646	7.09604792688864	4.26431499207002e-09	2.66058969555484e-07	10.672754365064
MICB	1.68015680379747	7.47540739835443	7.09292516589648	4.3125151135395e-09	2.67720938248532e-07	10.6618049358763
TUBG1	1.21392466151899	9.15685973936709	7.07044761443597	4.67593943653737e-09	2.88838129572378e-07	10.5829869698569
LMNB2	1.12065138253164	8.75099682974684	7.062897189045	4.80477507496226e-09	2.95327165003621e-07	10.5565096683092
PDK3	0.777654165316455	5.89788471582278	7.04476920419294	5.12879989075212e-09	3.12152840409698e-07	10.4929367288468
HOXD9	-0.652657175949365	7.38793761303798	-7.03923979906007	5.2319228363177e-09	3.14476903167445e-07	10.4735448932128
ADIPOR1	0.603756445569619	9.44386476632911	7.03881852805145	5.23986409426636e-09	3.14476903167445e-07	10.472067465192
TCEAL1	-1.33512258405063	10.7931328262025	-7.02785647577306	5.45080375688676e-09	3.25371055026471e-07	10.4336220579009
C16orf59	0.687103940253164	7.13091544405063	7.019154115828	5.62429815318506e-09	3.34120985023664e-07	10.4031007891073
RFC5	0.742705523037973	7.68974466759494	7.0057482114711	5.90244505469846e-09	3.48975037138743e-07	10.3560816035364
CHEK2	0.872627519240505	7.25397661278481	7.00252597056995	5.97132802499003e-09	3.51374449091356e-07	10.3447798335822
THAP1	-0.652555593164553	7.76893665050633	-6.99607241102422	6.11171736251412e-09	3.57939069683846e-07	10.3221441846774
FOXO1	-1.88483984607595	9.98795943772152	-6.9878753384568	6.29480838930755e-09	3.66931178223674e-07	10.2933927291562
VWF	-1.48997763164557	11.240777346962	-6.98369341168716	6.39032135360478e-09	3.70758083768023e-07	10.2787243070929
PDGFC	-1.57181689012658	11.576879484557	-6.96469361822001	6.84286454111922e-09	3.95167470430401e-07	10.2120795764298
ZSCAN26	-0.742826674936707	7.99356728734177	-6.96114814479447	6.93079705990119e-09	3.98392482850616e-07	10.199643026169
ISG20	1.35197504734178	7.11831938341772	6.9552499810361	7.07959216951663e-09	4.05070121551698e-07	10.1789537273243
REV3L	-1.50600687797468	10.7141466607595	-6.92791630530655	7.81198887557095e-09	4.44925017793986e-07	10.0830718519013
CDK16	0.90109293012658	8.7005453886076	6.91865585634923	8.07693920255503e-09	4.55833077904197e-07	10.0505871723363
E2F8	1.61724378	5.07562400088608	6.91719270969103	8.11961610495215e-09	4.56168115651972e-07	10.0454545876418
HN1	1.47647293341772	8.62365552822785	6.90573159734767	8.4618132921896e-09	4.73251683945163e-07	10.0052499036032
NFASC	-1.2818455043038	6.41915072810127	-6.89760006981457	8.71331383483366e-09	4.85132307503564e-07	9.97672502400298
TINAGL1	-0.801401885569621	8.60478316025316	-6.88559323502889	9.09841302629286e-09	5.04312036314518e-07	9.93460573287862
PBLD	-1.20759998987342	7.15213063822785	-6.88300904072926	9.18349833593262e-09	5.04792884546359e-07	9.9255405252037
CDCA4	0.917428501265823	8.56859682607595	6.88227305786732	9.20787609090775e-09	5.04792884546359e-07	9.92295873926792
TYK2	0.64663186278481	8.61013218227848	6.88163513943091	9.22905805348127e-09	5.04792884546359e-07	9.9207209579307
ADIRF	-2.3034473313924	8.81452953734177	-6.87833572914515	9.33939494438782e-09	5.08587401883856e-07	9.90914681911943
FLT1	-0.705477916708862	6.38578968873418	-6.86843208219175	9.67857562180262e-09	5.21142707819386e-07	9.87440546201819
PAGE4	-3.20305184151899	8.90536843620253	-6.84346751868631	1.05892545765467e-08	5.66707693200017e-07	9.78683220172393
NPY1R	-2.80242740658228	8.17734555063291	-6.83330756421203	1.09839768662373e-08	5.85309256528767e-07	9.751192618441
CDC25A	0.593052043037976	6.38445022759494	6.8320538512167	1.10336936993963e-08	5.85445901588482e-07	9.74679481177828
POLE2	1.16906329974683	7.10376335493671	6.81859316119023	1.15818772023505e-08	6.11917392954822e-07	9.69957752214348
PPP1CB	-0.925744903037973	10.5390485175949	-6.80070048177109	1.23529459349047e-08	6.47401562389553e-07	9.6368152989743
ALAS1	0.735889095696203	9.02121875924051	6.8005919143456	1.23577778903289e-08	6.47401562389553e-07	9.63643448283612
MMRN2	-1.54430017544304	8.48973113202532	-6.79449639573066	1.26321218932604e-08	6.58156549651402e-07	9.61505369220566
TSPAN2	-1.52237184531646	6.53446466189873	-6.79368516764143	1.26690895108477e-08	6.58156549651402e-07	9.6122082289272
GATAD2A	0.598217539493668	9.7089379621519	6.79223421995179	1.27354790957392e-08	6.58848785219573e-07	9.60711889771054
THSD7A	-2.00090117670886	7.44877025037975	-6.78391940467311	1.31226963795277e-08	6.76063893146126e-07	9.57795423999721
VEGFC	-1.51234670278481	8.20426473113924	-6.77495573295395	1.35533264901636e-08	6.93434491708389e-07	9.54651432263433
NR5A2	-0.865169408101266	5.59871727822785	-6.77303114948453	1.36476136817877e-08	6.93434491708389e-07	9.53976397261115
TDP1	0.781637604810125	6.84017712493671	6.76076243164135	1.42642787479818e-08	7.19940182662365e-07	9.49673306942175
LAGE3	1.01470754379747	8.91569849822785	6.75950715273503	1.43289232254403e-08	7.20274942376788e-07	9.49233042822497
EFNA1	-1.25886044075949	8.82362795455696	-6.75538900821205	1.45430634903587e-08	7.28091436678603e-07	9.47788696901078
STARD13	-1.33768106379747	8.9514301078481	-6.75287940999999	1.46751264906954e-08	7.31752492001905e-07	9.46908520911499
ERCC6L	0.89207081772152	5.61230123367089	6.74075201472745	1.5330400241061e-08	7.61368997572054e-07	9.42655251823427
ECT2	1.83125129696202	7.72116730493671	6.73564815794853	1.5614845372989e-08	7.72406056378611e-07	9.40865299505159
MALL	-1.36463355772152	8.44824566797468	-6.73380299180004	1.57189723879372e-08	7.74471274478686e-07	9.40218196736719
LHX2	1.79807759873418	5.38296229607595	6.72279153697963	1.63549649633663e-08	8.02621521680459e-07	9.36356550742833
PRKCD	0.818280617721522	7.14878429037975	6.71458921479921	1.68453675368399e-08	8.23433398966157e-07	9.33480153192936
TIPIN	1.03861651291139	6.03493820151899	6.69000402729261	1.84050839445291e-08	8.9264657130966e-07	9.24859177969174
CBX5	0.797396064303796	8.34852537670886	6.6797811248682	1.9095380618181e-08	9.22522357024652e-07	9.2127472009355
CAB39	-0.70744024227848	9.87114697405063	-6.67839437522829	1.91909918710401e-08	9.23547887871451e-07	9.20788497218039
MYBL2	1.06072810455696	7.46715417202532	6.65883510842381	2.05916155276868e-08	9.87125476416057e-07	9.13930975162778
ADORA2B	2.09492100708861	6.31586827164557	6.65123030742749	2.11633664173287e-08	1.01063214399059e-06	9.11264904130096
CGRRF1	-0.811538914936706	8.42829855189873	-6.64808102204889	2.1404758127476e-08	1.01824320655457e-06	9.10160868424159
PRNP	-1.00343391848102	9.98601763772152	-6.61360686446808	2.4234015242285e-08	1.14843333300844e-06	8.98076690650266
RECQL4	0.674953083544305	6.55804542759494	6.61101140128345	2.44615632190615e-08	1.1548090073303e-06	8.97167010540702
PGR	-2.69620335139241	7.24134197924051	-6.60908035298413	2.46322444876238e-08	1.15846192256946e-06	8.96490210170563
PSMC3IP	0.767689778227847	7.9421681913924	6.58719769223064	2.66515475192123e-08	1.24863598817572e-06	8.88821313107879
GIMAP4	-1.32751191696202	8.39511305063291	-6.58606753135775	2.67602151797805e-08	1.24863598817572e-06	8.88425273605677
ENTPD6	0.673603960506327	8.22360975392405	6.58512370357249	2.68513054802608e-08	1.24863598817572e-06	8.88094532789612
GINS4	1.13582034886076	5.95867239696202	6.58228764715794	2.71268852175011e-08	1.2567440554496e-06	8.87100721263318
TENM1	-2.05087650860759	6.08386123481013	-6.57990330216348	2.73607565571177e-08	1.26286674131291e-06	8.86265214267469
TUBA1C	0.587090755949363	13.4135372797468	6.57567171622249	2.77807856950908e-08	1.27441163431864e-06	8.84782444586619
SHMT2	0.98560546658228	8.76670593911392	6.57531817090042	2.78161688869484e-08	1.27441163431864e-06	8.84658562555847
TOMM34	0.637144557468357	9.14526746810126	6.56507873319451	2.88607026492219e-08	1.31258052781223e-06	8.81070812727255
ZNF415	-0.828569949620254	7.27478588949367	-6.55081268721686	3.03816100690806e-08	1.37170207497347e-06	8.76072668179907
MITF	-1.3598148435443	10.1138488351899	-6.54500487151787	3.10234707083476e-08	1.39560656635813e-06	8.74038047583111
TRAIP	0.691121449620253	5.90222334101266	6.54272590191312	3.12790180091998e-08	1.402022698925e-06	8.73239694735811
NOS3	-1.0703334843038	7.05340798088608	-6.54063958918878	3.15148044492801e-08	1.40751011525993e-06	8.72508845208805
PNMA1	-0.820146765822786	10.6603844462025	-6.53204118138087	3.25054358677768e-08	1.44655014958536e-06	8.69496898399609
TUBB	0.624256072151899	12.4641701889873	6.52887866501153	3.28775615495014e-08	1.45788501499503e-06	8.68389151636351
BAG2	-1.9344671156962	10.1218566862025	-6.52630634946098	3.31833740852416e-08	1.46620915531089e-06	8.67488158900888
KNTC1	1.23090090658228	6.29424726063291	6.51740575106089	3.42636113450441e-08	1.50324027724405e-06	8.64370743975083
FBXO5	1.2143677886076	7.67631291101266	6.51408890599077	3.46750844874326e-08	1.51593608801396e-06	8.63209088864946
NT5DC2	1.49489673594937	9.08871451632911	6.50870699716811	3.53532618488047e-08	1.53985245337837e-06	8.6132426217912
KIAA0355	-0.654311469367093	8.84359299240506	-6.50778954966541	3.54701837682196e-08	1.53985245337837e-06	8.61002967205416
DAAM1	-1.48223228936709	9.46127913253165	-6.50217820147138	3.61937564387667e-08	1.56113774748828e-06	8.59037902058357
KIF22	0.810664192911392	6.62642597113924	6.50203849508422	3.62119580602951e-08	1.56113774748828e-06	8.58988978898914
MCM3	0.803959196455692	10.0749413870886	6.49511387636653	3.71256741022939e-08	1.58949092984166e-06	8.56564157231233
WASF3	-1.20322582962026	8.51840339860759	-6.4922170166176	3.75147141610494e-08	1.60062780420477e-06	8.55549799020126
NUDT9	-0.657527564050632	9.50646214987342	-6.48579241582687	3.83921004763603e-08	1.63245314902222e-06	8.53300274647701
RANGAP1	0.690080610379749	8.12522405531646	6.48418913034718	3.86142306238021e-08	1.63629449633149e-06	8.52738918339478
KLK7	-1.05823331341772	6.40655244835443	-6.47029964328361	4.05930627620336e-08	1.6967351668932e-06	8.47876180293991
AKTIP	-0.644949046835441	9.62879688367089	-6.46940573057298	4.07238305198272e-08	1.6967351668932e-06	8.47563242690332
TUBB4B	0.750548819493668	11.570184283924	6.46146307472418	4.19043566931519e-08	1.74008191539189e-06	8.44782832580381
ZFP2	-0.770733942531646	6.02072226544304	-6.45858279807535	4.2340841740031e-08	1.75234630348075e-06	8.43774617569371
PIBF1	-0.808861168860759	8.61091285556962	-6.45401761454785	4.30419753017668e-08	1.76994781079696e-06	8.42176677971525
PLXNA3	0.805932067341773	7.02053038658228	6.45395776642906	4.30512434649391e-08	1.76994781079696e-06	8.42155729994217
CDC42EP3	-1.84696743164557	10.3417753148101	-6.44737697604419	4.40825977088709e-08	1.80636809621565e-06	8.39852409392421
PODXL	-1.54662027240506	9.64734417620253	-6.44445129497145	4.45489980612462e-08	1.81850092653499e-06	8.38828453378888
PRSS23	-1.48721738810127	11.5984236274684	-6.44366695222061	4.46748696469962e-08	1.81850092653499e-06	8.38553947569186
ADH5	-0.657930326835444	10.7404042064557	-6.44277724258971	4.48180801803889e-08	1.81850092653499e-06	8.38242568066814
HELLS	1.51002063848101	6.22742847721519	6.44114386556593	4.50821872934393e-08	1.82325875386105e-06	8.37670928555638
GATA6	-1.95471312253165	9.90571664455696	-6.43687743305603	4.5779392216819e-08	1.84544459014294e-06	8.36177836001285
CDC7	1.75982097594937	7.53428220291139	6.43145663918358	4.66807782792639e-08	1.86362875599788e-06	8.34280860900146
ZSCAN31	-1.46908296886076	8.10434660670886	-6.42362017120353	4.80152426525181e-08	1.89858997698619e-06	8.31538737338303
CCDC68	-0.991563104810123	5.82516437873418	-6.41300822057271	4.98832074683974e-08	1.9661901711988e-06	8.27825810590411
STON1	-1.48782626177215	10.3646387402532	-6.41120739023099	5.02073169968457e-08	1.97085042841661e-06	8.27195778228291
TUBB3	0.663296904556963	11.1313368267089	6.41059003593977	5.03189099394383e-08	1.97085042841661e-06	8.26979795805135
FBLN5	-1.61564069493671	9.8378698535443	-6.40477022707313	5.13831351556858e-08	2.00620442167608e-06	8.24943802884118
AP2S1	0.746926841772154	10.543711714557	6.40360320544189	5.15992272717414e-08	2.00832603700922e-06	8.24535550671372
GMNN	1.32203941341772	8.85493035810127	6.40153130707096	5.19851071744656e-08	2.01702215836926e-06	8.23810764773585
KDR	-1.54920145468355	8.63848860481013	-6.39299183042814	5.36061569751149e-08	2.07343939253279e-06	8.20823698070937
EBP	0.782207682531647	7.79680182329114	6.3852074170891	5.51277619084668e-08	2.12567171383703e-06	8.18101018867562
CX3CR1	-1.7564795164557	8.24125380607595	-6.37928911163559	5.63133627520916e-08	2.16466474281724e-06	8.16031205446764
SLC20A1	1.07703726481012	9.45384909240506	6.36976852179277	5.82741909569673e-08	2.22817800628571e-06	8.12701885384966
CD59	-0.910022489873418	10.8728690998734	-6.36952814685963	5.83245692689156e-08	2.22817800628571e-06	8.12617832247633
KIAA1644	-1.53909774911392	8.99691857379747	-6.35264082236682	6.19747566695368e-08	2.35485739011893e-06	8.06713409819425
ITCH	0.667612513670886	7.05214620037975	6.34701194923855	6.32413670282173e-08	2.393917112873e-06	8.04745642828578
NUDT1	0.962063637468352	7.65585801443038	6.34497171325933	6.37068076277549e-08	2.40420584652342e-06	8.04032444503909
LTC4S	-0.753902478987342	6.41754626886076	-6.34161404172378	6.44802438794441e-08	2.42602032729448e-06	8.0285875746969
TSPYL1	-0.640623994177213	11.0814520553165	-6.33971236108262	6.49224399967127e-08	2.43527799093409e-06	8.02194041369954
FAM107A	-1.30118130253165	8.20314603278481	-6.33597497331337	6.58003216602102e-08	2.46077347509991e-06	8.00887719894663
ZMYND11	-0.925080744556963	9.27899928139241	-6.33225995022028	6.6684679687484e-08	2.48031662026044e-06	7.99589281928085
EMCN	-2.00035565012658	8.04549210050633	-6.33210244321796	6.67224348555885e-08	2.48031662026044e-06	7.99534233116301
CDK8	-0.795224581772153	8.33535203898734	-6.32254859884949	6.90528405005503e-08	2.55928378404428e-06	7.961953833344
KANK1	-1.72001939873418	10.8743320958228	-6.31872265787678	7.00086750874081e-08	2.57931071182569e-06	7.94858430280489
WSB2	0.757474673417722	10.5244290787342	6.31639134440566	7.05975630263858e-08	2.59022516951801e-06	7.94043801814536
DDX11	0.794829661012654	7.66503900848101	6.31520145551288	7.09000289423865e-08	2.59022516951801e-06	7.93628030607563
TYMS	0.917715468354427	7.96799934253165	6.31508076777383	7.09307794487857e-08	2.59022516951801e-06	7.9358586026965
MYBL1	2.21966285316456	6.72878641848101	6.30200410535203	7.43426317751811e-08	2.7068566455151e-06	7.89017088410526
LRRC2	-2.34837477974684	6.91472806405063	-6.29572492370357	7.60386028920024e-08	2.76051255411433e-06	7.86823555471141
CDKN2C	1.72562142987342	8.61225256126582	6.2886312060832	7.80010139613541e-08	2.81529241088422e-06	7.8434572360721
RBL1	1.17903894	6.01294023556962	6.27690158102798	8.13572644732439e-08	2.91620677251335e-06	7.80249154159284
TLE1	-0.971644838734179	8.58651170848101	-6.27677764049786	8.13934859351464e-08	2.91620677251335e-06	7.80205871872818
FAM189A2	-0.76118610329114	6.9230192956962	-6.27640806041773	8.15015906944373e-08	2.91620677251335e-06	7.80076808280078
MCM7	0.889272754936712	8.88321258734177	6.27517129847159	8.18643940255684e-08	2.92077102362488e-06	7.79644915513088
TRAF4	0.766248089620253	6.95376713544304	6.26487230104743	8.49487899612312e-08	3.00511311087414e-06	7.76048698763956
ANP32E	0.924067843544307	9.09314550987342	6.2581325823284	8.70296560214863e-08	3.06813609810128e-06	7.7369563027686
FILIP1L	-1.80964456607595	11.1781613491139	-6.24697768205315	9.05858890877515e-08	3.17715931896475e-06	7.6980162616525
GREB1	-1.07522150253164	5.94391499632911	-6.2455589229697	9.10484544999396e-08	3.18310391422269e-06	7.69306409514153
TM4SF1	-1.351652	8.40868604481013	-6.24488768481491	9.12681212518748e-08	3.18310391422269e-06	7.69072118395691
SYNPO	-1.15504549848101	9.85347808240506	-6.24287957734	9.19284448118069e-08	3.18822226475809e-06	7.68371217455265
GDI1	0.595072525316457	11.1703180011392	6.23257055887492	9.53940409917218e-08	3.29919892187526e-06	7.6477336792419
CD200	-1.55474841721519	8.31100486759494	-6.22326896155727	9.86325389484992e-08	3.4017266766238e-06	7.61527638978338
PIPOX	-0.597115068607596	6.68040771632911	-6.21814593057773	1.00462743983704e-07	3.45525049668052e-06	7.59740210200781
TGFBR2	-0.948498503037977	8.13655603936709	-6.21024435735393	1.03352137389563e-07	3.54480701057684e-06	7.56983653650627
RALY	0.677481226075948	9.47460851481013	6.20219005377724	1.06382590781038e-07	3.63687975403911e-06	7.54174203745487
CACNB2	-0.865309083797468	6.46206612417722	-6.2011054757939	1.06797371923895e-07	3.63687975403911e-06	7.53795918535094
ARHGAP10	0.727847832405066	7.93417902835443	6.19663213095947	1.08525231475416e-07	3.68155539343927e-06	7.52235756593782
PSD	-1.44008784835443	6.28540910620253	-6.18872075208717	1.11649504060715e-07	3.76695718048326e-06	7.49476820008201
BCL7A	0.686902877974682	6.88919517417721	6.18380795261027	1.13634536146256e-07	3.82354038154989e-06	7.47763775542804
IL33	-2.04114822329114	8.9360388356962	-6.17555576912999	1.17048281079993e-07	3.92776069699781e-06	7.4488666456663
DKK2	-1.96814621468354	6.67672165797468	-6.17471972719803	1.17399780594429e-07	3.92893713169927e-06	7.44595204054601
DENND4B	0.640113362025314	9.25650408455696	6.1696165103648	1.19568250262344e-07	3.98005199800875e-06	7.42816220520775
CTF1	-0.757628171898734	7.74900961835443	-6.16608868471906	1.21090575838536e-07	4.01994810056487e-06	7.41586517275925
EIF4EBP1	1.11260838329114	9.0707042156962	6.16033905672142	1.23613125785614e-07	4.09274818601116e-06	7.39582528131618
FANCE	0.98776994556962	7.32961457556962	6.15500767305647	1.25998911873354e-07	4.16064491973289e-06	7.37724508456783
SLC52A2	0.740665908607594	8.57595216797468	6.13888405860439	1.3349683459089e-07	4.39654296626126e-06	7.32106480424352
CD97	-1.58128386734177	10.3410625650633	-6.13624788925665	1.34764296545488e-07	4.42654366642533e-06	7.31188113775218
CCDC69	-1.46666303392405	7.58602759898734	-6.11873253637828	1.43495326829473e-07	4.700891762308e-06	7.25087471599417
CMAHP	-1.63697837822785	7.13700124759494	-6.11547549553744	1.45179922496124e-07	4.74356294134704e-06	7.23953270664856
LIMS2	-1.60760549645569	10.2610955732911	-6.09837266684681	1.54354268888289e-07	5.0169178076361e-06	7.1799877530471
SPDL1	0.86269982607595	7.50308332316456	6.09571299277078	1.55831927972164e-07	5.0517211950454e-06	7.17072975095194
ADAMTS5	-1.97297548151899	9.95568584708861	-6.07784508974477	1.66130647509044e-07	5.37155760279243e-06	7.10854711192423
CLUAP1	-0.671304736202536	7.57363561898734	-6.07493550499148	1.67870657031006e-07	5.41371968232981e-06	7.09842360342085
RBM7	-0.637885870632912	9.50380293582278	-6.07098823082768	1.70260260786105e-07	5.47655802570022e-06	7.08469060317202
TTI1	0.697807561518986	8.26097256	6.06084923175208	1.76554499365218e-07	5.63719896048149e-06	7.04942127888028
NDP	-2.34207791392405	6.94067259518987	-6.06075116700803	1.76616494493178e-07	5.63719896048149e-06	7.04908019075296
NDC1	1.13755500227848	5.66812547531646	6.05667612460495	1.79211921658164e-07	5.7053723571994e-06	7.03490705358303
CENPI	0.777872773924049	5.35049255177215	6.0478901318397	1.84937632896101e-07	5.87259757042965e-06	7.00435339927995
H1FX	0.672508015949369	10.3567315398734	6.04390145707441	1.87596722169092e-07	5.94183903686594e-06	6.99048458511164
ITPKB	-1.18704586379747	9.85848791265823	-6.03929208480473	1.90717019163691e-07	6.02529900747173e-06	6.97445911873268
FYCO1	-1.26675106759493	9.61782500088608	-6.03514982397291	1.93565132758429e-07	6.08431566665482e-06	6.96005908456086
SUGP2	0.624502766075949	7.58597642734177	6.03314378284387	1.94959605518029e-07	6.11267288412084e-06	6.95308582734164
ARMC9	-0.935719764050632	6.55651267493671	-6.0323429069277	1.95519111329522e-07	6.11477402082454e-06	6.9503019683016
MEOX1	-1.58984058025317	7.19496751670886	-6.01279168440857	2.09684590587825e-07	6.49237874498362e-06	6.88235743805396
HGS	0.617412429620247	9.61464173582278	6.00791215528976	2.13376337336136e-07	6.57389728130387e-06	6.8654048769907
E2F1	0.894867670126584	6.79736030518987	6.0044980641317	2.15997739201111e-07	6.63562018643892e-06	6.8535447273633
BORA	0.758058340506329	5.87756974924051	6.00260678894438	2.17463657231429e-07	6.65031716301828e-06	6.84697507233778
RFC2	0.87393072962025	7.74492395721519	5.99275129923831	2.2526424913921e-07	6.83833965113065e-06	6.81274519210816
SORBS1	-0.752661655949363	8.27704304772152	-5.98122121900488	2.34744158158259e-07	7.10874016510474e-06	6.77270944950254
DUSP22	-0.721157780253167	9.30172986151899	-5.97896927302914	2.36641479865426e-07	7.14876061802708e-06	6.76489135643584
LPAR6	-1.3045661556962	9.46102746291139	-5.96550519878636	2.48307703454443e-07	7.48298166526787e-06	6.71815708515294
RNASE4	-1.28037454379747	8.46880007822785	-5.96273093204561	2.50781670106974e-07	7.52102709190384e-06	6.70852944600499
KCTD12	-1.44295164025317	11.0875714791139	-5.96041545352775	2.52865263833486e-07	7.54705556672249e-06	6.7004944672657
SVIL	-0.926349506329116	8.90170991341772	-5.95748139319082	2.5553023336752e-07	7.60830546160943e-06	6.69031360792854
ITGA6	-1.35922407037975	8.70734082405063	-5.95060770154182	2.61883369947246e-07	7.76107051331648e-06	6.66646561870249
FBXO3	-0.852798719493668	9.25914561291139	-5.95054999952994	2.61937361396165e-07	7.76107051331648e-06	6.66626544151644
UQCR10	0.64193299443038	11.473061215443	5.94991078408122	2.62536212596079e-07	7.76107051331648e-06	6.66404792407813
PDE8B	-2.11130841949367	9.16676853962025	-5.94806163443938	2.64276270384069e-07	7.79395290519858e-06	6.65763319819357
SLC30A1	-0.781430310126581	9.91550538721519	-5.94571197719378	2.6650385894679e-07	7.84102348977096e-06	6.64948264036304
TMEM51	0.781582501265824	7.17266372050633	5.93769550027852	2.74245293765431e-07	8.03073011177262e-06	6.62167854798669
EXTL1	-0.627263545063293	6.47028055303797	-5.93656940834047	2.75350509546993e-07	8.04412218008346e-06	6.61777330612707
BRCA1	0.622811994430379	6.63445507113924	5.93562114128614	2.76284630589368e-07	8.05246472628543e-06	6.61448484201149
FAM198B	-1.71475552658228	6.52129405594937	-5.93220612971354	2.79674875514871e-07	8.13218560747691e-06	6.6026427050274
CYC1	0.70520371594937	10.5837981696203	5.92920107420672	2.82692325648418e-07	8.20071942815597e-06	6.59222303005911
CALHM2	-0.9948688756962	9.56794246873418	-5.91093916795432	3.01738100917752e-07	8.69229758931509e-06	6.52891970484395
KCNN3	-1.04485009265823	6.87816040455696	-5.9098029979817	3.02964318214093e-07	8.70741892348652e-06	6.52498228190983
COL4A5	-3.44873476177215	9.7165785256962	-5.90402751304397	3.09274536286069e-07	8.86796663289197e-06	6.50496905985282
CDC25B	0.859063471898734	9.95875549544304	5.90339015465019	3.09978859429375e-07	8.86796663289197e-06	6.50276067453562
AKR1C3	-2.15135317493671	9.20329179708861	-5.90232685095977	3.11157430195416e-07	8.88121989265812e-06	6.4990765143152
ARHGAP6	-0.897956801265821	6.97205093050633	-5.89926277588457	3.14578631046009e-07	8.95192055163814e-06	6.488460624901
TTF2	1.01612456987342	6.42489956367089	5.89881967900682	3.15076456271413e-07	8.95192055163814e-06	6.486925530571
MYRIP	-1.54953108531646	7.09445317683544	-5.89550832150469	3.18821683004276e-07	9.03764843876962e-06	6.47545402744368
UQCRC1	0.638768192151897	10.7595145112658	5.8855076010365	3.30403429845374e-07	9.32338405672763e-06	6.44081492192665
CRBN	-0.67213259620253	9.45122226746835	-5.87828541079681	3.39026459919038e-07	9.54501706656411e-06	6.41580563022842
UBFD1	0.704289593924053	7.64993526202532	5.87508220506999	3.42922205685382e-07	9.63285544296313e-06	6.40471504444388
MAP4K5	-0.759108120506331	7.90344813620253	-5.86776168537278	3.5199322423761e-07	9.86208752999959e-06	6.37937264666112
GABARAPL1	-0.978671712151902	7.3640607264557	-5.86540026270843	3.54969866797587e-07	9.90405812619963e-06	6.37119891351188
SOAT1	0.922289448860759	7.18599752443038	5.85795955530757	3.64513623247058e-07	1.01475362023217e-05	6.34544751924851
CENPN	1.09845836278481	6.1414832621519	5.85106843685662	3.73579643604156e-07	1.03074774555316e-05	6.3216030523467
PEX2	-0.662772862278482	9.17435213670886	-5.84997777652889	3.75034916179057e-07	1.03246862955192e-05	6.31782960964895
MED7	-0.592786311139239	8.17573296493671	-5.84750277068629	3.78358250536749e-07	1.03585701524222e-05	6.30926707788002
HCG26	-0.588351138227848	6.99044100911392	-5.84719867310992	3.78768592880127e-07	1.03585701524222e-05	6.30821506383605
REXO2	-0.664829525063292	11.7066615243038	-5.84455521320703	3.82354293287243e-07	1.0433650341658e-05	6.29907050362575
MAZ	0.710108589113922	9.05281100316456	5.8438689059612	3.83290730121793e-07	1.04362668973513e-05	6.29669646504907
FLI1	-0.805338086075948	7.05052957949367	-5.83544997915028	3.94965069930463e-07	1.0730604613253e-05	6.26757799971586
MAN2B1	0.848430468860757	9.73486597797468	5.83404196303274	3.96951719595953e-07	1.0761031769658e-05	6.2627088052168
RUNX3	2.04983253924051	6.82177162556962	5.82880709514524	4.04425331010328e-07	1.08922883076448e-05	6.24460737488852
SEC61A2	0.723683547594938	6.38817299455696	5.82487538593618	4.10130225243272e-07	1.09982221957246e-05	6.231013918328
SLC2A4RG	0.834145078734178	9.45196111151899	5.80497500470305	4.40254866889742e-07	1.17455419504016e-05	6.16223494471725
GNA14	-1.76532671341772	8.3486120886076	-5.80460440646582	4.4083622333176e-07	1.17455419504016e-05	6.16095448705246
ZNF217	0.966461075189876	8.73953805683544	5.80116185795361	4.46273101666979e-07	1.18470981588302e-05	6.149060791751
SOCS2	-1.85159296227848	9.8118061143038	-5.80098373895004	4.46556212816732e-07	1.18470981588302e-05	6.14844544049329
OLFM1	-1.38224000860759	8.30260802455696	-5.79853978352354	4.50458815673229e-07	1.18997801178698e-05	6.14000259647819
ARL15	-0.857826787594938	7.22131704670886	-5.79735457049433	4.52363585594168e-07	1.19247267064484e-05	6.13590840781343
OMD	-1.5461440313924	6.07978900329114	-5.79463346041573	4.56767026695636e-07	1.20136576075061e-05	6.12650919255486
RASSF9	-0.675615806835442	5.4590139178481	-5.79407723684416	4.57672362141623e-07	1.20136576075061e-05	6.12458799039638
PRKCH	-0.96737702050633	8.09242421936709	-5.79278798292288	4.59777668996114e-07	1.20434589414678e-05	6.12013501971397
HOXA11	-1.69745362810126	8.88911835278481	-5.78702208881843	4.69311456798092e-07	1.22673074686423e-05	6.10022228662613
ITM2A	-1.89026397240506	9.96687487556962	-5.7834606726443	4.75297979436273e-07	1.23716975108611e-05	6.08792457426864
ATP8B4	-2.10293723974684	7.5762354578481	-5.78221052254806	4.77417333300019e-07	1.24008652934164e-05	6.08360807832485
PEX13	0.611228181772153	6.40816624278481	5.78008366103963	4.81044538977089e-07	1.24689958161577e-05	6.07626487467688
MAOB	-2.14052395493671	10.3025153372152	-5.76912447365021	5.00172819666441e-07	1.28594871379061e-05	6.03843492019264
SLC7A5	1.47082796050633	7.88180934911392	5.74725105547206	5.40637046894309e-07	1.37552245373765e-05	5.9629694734947
POLR3D	0.71507493848101	7.94636262468354	5.74602270291401	5.43003389351205e-07	1.3787178082177e-05	5.95873310735688
TBC1D31	0.997649861518984	6.63376967810127	5.72599898142611	5.83059679338049e-07	1.47439286734444e-05	5.88969883509328
HOXD10	-1.89312636126582	7.73683600518987	-5.70720791143301	6.23311788773358e-07	1.56978482138134e-05	5.82495587766043
NET1	-1.23617550253164	9.57590734063291	-5.70567421149859	6.26716298366726e-07	1.57516387864803e-05	5.81967345419611
ATP2B4	-1.01001855898734	9.89204661848101	-5.70284019162171	6.33055875465837e-07	1.58788318177451e-05	5.80991314462453
CDH5	-1.27865464	8.77157914835443	-5.69878046863717	6.42248296040105e-07	1.6053289880826e-05	5.79593317390822
KIF20B	0.915710769873416	6.92735215506329	5.69862757953712	6.42597057890666e-07	1.6053289880826e-05	5.79540672619936
HDAC4	-1.01131792607595	8.14350808911392	-5.6977920559919	6.4450632804904e-07	1.60686557611584e-05	5.79252979094781
NPDC1	-0.940031345822788	9.21730818810127	-5.68616483305035	6.71667394700344e-07	1.67122692837665e-05	5.75250264041286
PPAP2B	-1.44547056	9.99619321417721	-5.68537757779679	6.73546926329499e-07	1.67255172746141e-05	5.74979306376955
HIST1H1C	0.955208386075948	6.16236692291139	5.68218476795846	6.81223232089327e-07	1.68823705581259e-05	5.73880480167836
SEMA3G	-1.32148885721519	8.10194577291139	-5.67486683773784	6.99146290930877e-07	1.72234133892813e-05	5.71362426964615
APOO	0.932563528860758	8.80776036139241	5.67195425879444	7.06409204050642e-07	1.73335507460331e-05	5.70360406083588
SSFA2	-0.885153577974682	9.30591828367089	-5.66355670268927	7.2777123163797e-07	1.7767350177257e-05	5.67471950704342
POLD1	0.603378215949366	7.95728669329114	5.66332051780435	7.28381221023183e-07	1.7767350177257e-05	5.67390724026945
RPA3	0.755234147594937	9.05976726974684	5.66102666959442	7.34331930671741e-07	1.7858615296931e-05	5.66601878798804
NAP1L3	-1.79783314531645	8.75250634253165	-5.65468082704122	7.51046703863174e-07	1.81773798736163e-05	5.64419903868484
MED4	-0.681963675443038	9.35556388936709	-5.65033571203916	7.62708687020861e-07	1.84096716541021e-05	5.62926150579238
GBAP1	0.701142136455696	8.87579690037975	5.6434914041265	7.81443544516793e-07	1.88031066835669e-05	5.60573703386958
AKAP13	-0.650208691645572	8.51756185822785	-5.64027681594759	7.90399601828992e-07	1.8981820998663e-05	5.59469022461722
CCNO	0.66634902329114	5.3988408235443	5.63243623743522	8.12673101164367e-07	1.94424099636984e-05	5.56775178434373
TRIM22	-1.43935112101266	9.8695726886076	-5.63242333074918	8.12710274739005e-07	1.94424099636984e-05	5.56770744625997
SKA1	0.77831554556962	4.3236927935443	5.62892698945639	8.22842705064038e-07	1.96469519732213e-05	5.55569730520324
SLC8A2	-0.844392853417721	7.80999460822785	-5.62673756348529	8.29251350259412e-07	1.97501330718859e-05	5.54817728018203
GMPS	0.687095521265821	9.59698229329114	5.61811259263785	8.54982437981362e-07	2.02199275237649e-05	5.51855897966336
PPP1R14B	0.786651684556963	9.34840043265823	5.60200156443069	9.05185058708281e-07	2.12544065451372e-05	5.46325886419184
RGS5	-1.64632749924051	11.4540382318987	-5.60010297924944	9.11290311365893e-07	2.1313233832769e-05	5.45674428853292
PDGFD	-1.67474334202532	9.09334542088608	-5.59699806326972	9.21362816325294e-07	2.14722030569518e-05	5.44609146229771
TMEM97	0.900431965569619	8.41844706987342	5.59687355325265	9.21769026204518e-07	2.14722030569518e-05	5.44566430017203
FLNC	-1.36286617316456	10.4369113551899	-5.59353400011871	9.32730684781643e-07	2.1686861764511e-05	5.43420789752104
FZD4	-0.699619342025315	8.65804069556962	-5.58969495058516	9.45491581785675e-07	2.19015363422592e-05	5.42103976014612
CLDN5	-1.41090237873418	9.72613757493671	-5.58782692893184	9.5176326464533e-07	2.19420486083718e-05	5.41463304715384
SOCS5	-0.752137258227847	9.37530021392405	-5.58781406995547	9.51806579852912e-07	2.19420486083718e-05	5.41458894658892
MRPL12	0.612506738227848	9.29318062886076	5.58759576923025	9.52542219709441e-07	2.19420486083718e-05	5.41384027558512
ROCK2	-0.733085555696206	8.44231615278481	-5.58602262569231	9.57860158876672e-07	2.20236883937273e-05	5.40844530228493
POLR2D	0.606221247848103	6.72032107253165	5.58284499150289	9.68691909544726e-07	2.22170971440326e-05	5.39754884532536
PTGIS	-1.55344605594936	8.60915954417722	-5.58250712420334	9.69850729064569e-07	2.22170971440326e-05	5.39639033940057
PLCG2	-0.815074235189874	8.18913833987342	-5.57841573904286	9.83992906918876e-07	2.24581910520308e-05	5.38236267253214
GIPC2	-1.39129363974683	5.97302533708861	-5.56750574540541	1.02271094220634e-06	2.31269011558883e-05	5.34496767125711
NAP1L2	-1.32313735189873	6.56030274860759	-5.56702037934381	1.02446807633204e-06	2.31269011558883e-05	5.34330440324889
SPARCL1	-1.17296639670885	13.25420009	-5.56434421354465	1.03421024979351e-06	2.33044545579606e-05	5.33413419866922
MAOA	-1.22626775949367	7.60382460050633	-5.56366923243779	1.03668187670549e-06	2.33178300383612e-05	5.33182144616392
RRM1	0.739930036202532	8.79228054873418	5.55543816198874	1.06729715627615e-06	2.38493876476914e-05	5.3036234708115
FOXD1	1.80442402658228	5.82857930924051	5.55525256527136	1.06799770716144e-06	2.38493876476914e-05	5.30298775953161
C1orf115	-1.56281163189874	8.43270419544304	-5.54194726668982	1.11942487385278e-06	2.48636480031415e-05	5.25742625468201
HMOX1	1.30923509544304	8.62919102037975	5.52693392494687	1.18040417808447e-06	2.61245958557874e-05	5.2060450097767
MST4	-2.00090796329114	9.99701677708861	-5.51651424098213	1.22464832864714e-06	2.70075198019234e-05	5.17040335112976
PKM	0.700251407848103	9.11628673886076	5.51096347831916	1.24888452394061e-06	2.74004043222389e-05	5.15142257274178
PCK2	1.00324368481013	7.82310803126582	5.51091820203968	1.24908415322062e-06	2.74004043222389e-05	5.15126776877695
PLLP	-1.0267994564557	7.59535729202532	-5.50808370805143	1.26164494129128e-06	2.76271315539199e-05	5.14157693638744
PECAM1	-1.14630006303798	9.88905222367089	-5.50338442416548	1.28274552466329e-06	2.8010267664819e-05	5.12551308973466
SLC24A3	-2.2078843478481	10.7857825734177	-5.50318392403311	1.28365353586356e-06	2.8010267664819e-05	5.12482777762113
STXBP2	0.662904837215187	7.1677976586076	5.49777577256313	1.30838716311181e-06	2.84499737604137e-05	5.10634480072927
RIMBP2	-1.04356722835443	6.06432821316456	-5.49523423389276	1.32017305138752e-06	2.86560639965515e-05	5.09766024139424
SYT1	-2.16769087316456	7.49941660063291	-5.49364741768952	1.32758484324759e-06	2.87666551723597e-05	5.0922384827194
PCNA	0.836163781772152	10.558199364557	5.49228217359438	1.33399466665561e-06	2.88551877721185e-05	5.08757406973366
ATXN1	-1.16960477620253	9.22465005417722	-5.48211472837764	1.38270448532589e-06	2.9804963350358e-05	5.05284500129929
CKAP2	1.11914280151899	8.80449298379747	5.47778347331173	1.40398553723404e-06	3.02112381807589e-05	5.03805521567951
TRIM13	-1.1739701521519	7.91008819759494	-5.47058357650615	1.44008105486825e-06	3.08809091144114e-05	5.01347601518092
ESD	-0.610431570126577	11.5143020635443	-5.46786995326438	1.45392243411427e-06	3.10703974904695e-05	5.00421413968069
PRIM1	0.832427450126582	8.2325123921519	5.46623991633375	1.46229999007787e-06	3.11957331216612e-05	4.99865117456504
BAZ1A	0.867985954683547	8.31852882037975	5.46347092556434	1.47664085038944e-06	3.14476377331653e-05	4.98920209953754
MGP	-1.23391066531646	12.7822326848101	-5.46269033237672	1.4807087089914e-06	3.14802728267761e-05	4.98653855890771
CKS1B	0.957159806075948	9.5480571678481	5.46175384893662	1.48560358748575e-06	3.1530348961065e-05	4.98334320785029
MRGBP	0.716639193164553	7.10009401506329	5.46018117309928	1.49385982044116e-06	3.16514736017021e-05	4.9779774119253
LEPREL1	-1.45485256886076	9.55997122443038	-5.45117585710067	1.54201797570735e-06	3.25258317703415e-05	4.94725931531109
MMP10	-2.0792131556962	5.98957181708861	-5.45099769873776	1.54298605933724e-06	3.25258317703415e-05	4.94665171945763
CD93	-1.04274039443038	9.67733458835443	-5.45017917701362	1.54744150930158e-06	3.25644640330311e-05	4.94386027266818
RUSC1	0.590843630632909	9.53564049683544	5.44933415881667	1.55205454496661e-06	3.26062761934102e-05	4.940978568254
PDE2A	-1.09253450379747	8.25068005189873	-5.44667029536158	1.56668609477323e-06	3.27827655593488e-05	4.93189488428294
TEK	-0.761545718734176	7.44810145582279	-5.43917459368795	1.60859351245925e-06	3.35105655212986e-05	4.90634049154318
RIBC2	0.671351039493672	4.93481116050633	5.43823110179854	1.61394643390265e-06	3.35657603405951e-05	4.90312453058608
RASIP1	-1.12911194	8.12866379075949	-5.43692263425758	1.62139923811271e-06	3.36643694655642e-05	4.898664745221
TES	-1.11944083291139	11.1652510711392	-5.43504770707683	1.63213789647294e-06	3.377437353768e-05	4.89227468651605
MFAP5	-3.03299204050633	10.8419587506329	-5.43322522735158	1.64264360667314e-06	3.39352130124021e-05	4.88606388575502
STMN2	-1.19767028278481	5.26952577607595	-5.42794228755563	1.6734767885282e-06	3.44810168390733e-05	4.86806307582578
CD3EAP	0.618339351645567	7.55597752544304	5.42774866009772	1.67461768314765e-06	3.44810168390733e-05	4.86740340024864
SOX18	-1.34626920759494	7.3785412278481	-5.4272687818714	1.67744854718795e-06	3.44821211289497e-05	4.86576851232149
OSR2	-2.22116753417722	10.5483813802532	-5.42637939898812	1.68270765809683e-06	3.45330550131079e-05	4.86273858335784
LDB2	-1.46580664835443	10.4919915231646	-5.42260899078013	1.7051846637844e-06	3.48790325956295e-05	4.84989498108207
DCN	-1.85564637063291	11.8056619612658	-5.41783003198123	1.73410138369092e-06	3.54121756248462e-05	4.83361894713829
HPGD	-2.19337269291139	7.84916769911392	-5.40784739207685	1.79607904966078e-06	3.63041942898253e-05	4.79963167726663
COLGALT1	0.719437572911392	9.46739165481013	5.40783460921026	1.79615980091265e-06	3.63041942898253e-05	4.79958816608373
CHRDL1	-2.24302499291139	11.3337162501266	-5.40750383445957	1.79825060311232e-06	3.63041942898253e-05	4.79846226147294
RAMP2	-0.992885450886078	9.01861004240506	-5.4040320002116	1.82034158308808e-06	3.66905212591259e-05	4.78664571147898
DBI	0.653088734936711	10.6006092925316	5.39966443167052	1.84851366710748e-06	3.71979670839651e-05	4.77178314285869
SNED1	-0.737760874683545	6.98842274341772	-5.39875435453814	1.8544380006837e-06	3.72567997030563e-05	4.76868657940155
MRPS15	0.601270489113928	8.52189405240506	5.38695111547822	1.93299630971322e-06	3.85853411276516e-05	4.72853744309371
FXYD1	-1.49625227189874	9.69163769265823	-5.38062991860434	1.97641225849778e-06	3.93255362203661e-05	4.70704466619004
SLK	-0.661318895443033	9.70409868240506	-5.38011511648544	1.97999025608311e-06	3.93336944312447e-05	4.70529455924101
OSBPL1A	-1.26366599898734	9.81701991291139	-5.37581544408609	2.0101252686685e-06	3.98685548495018e-05	4.69067915239063
SEC62	-0.624689060000001	10.5634355532911	-5.37071918530412	2.04643113265109e-06	4.05239058102008e-05	4.67335980005576
FXYD6	-1.57685816126582	10.8493388570886	-5.36188796303219	2.1108866713643e-06	4.15352914606325e-05	4.64335720241614
ADM	1.75629477265823	8.41823330506329	5.35519418694005	2.16107547055612e-06	4.24555586114317e-05	4.62062456584822
C1orf112	1.00184541873418	6.04675328101266	5.35455594468812	2.16592207085222e-06	4.24835520248045e-05	4.61845741805958
THSD4	-0.841046032658229	6.67978705936709	-5.33551470882136	2.31556295908431e-06	4.51334846153701e-05	4.55383346935585
DDA1	0.591561538481012	8.17456873126582	5.33133337607896	2.34976730851929e-06	4.56910989440315e-05	4.53965041092932
PEG3	-2.74656542481013	9.11083888101266	-5.32972805446848	2.36303150408939e-06	4.58428111793341e-05	4.5342059338405
TRIB3	1.29559230886076	8.30712595493671	5.32762115617831	2.38055241072855e-06	4.61106688480587e-05	4.52706099616544
CACNA1C	-0.914801663544305	6.56652733683544	-5.32696990091752	2.38599416525329e-06	4.61154286037265e-05	4.52485260032785
CRIP2	-0.968188695189877	9.67852898607595	-5.32670316181355	2.38822652965497e-06	4.61154286037265e-05	4.52394811268769
EGFL7	-0.915634737974687	8.61461797101266	-5.31588147597359	2.48055611647152e-06	4.76017317208258e-05	4.48726273599953
ARHGAP11A	0.786463612405064	4.69248961303797	5.31544321506672	2.48436873027506e-06	4.76017317208258e-05	4.48577744801045
DES	-1.13506139873417	7.90873592772152	-5.31434506507056	2.49394744802397e-06	4.77116356158176e-05	4.48205590406936
RAP2C	-1.19312556151899	9.76404542075949	-5.30852710833527	2.5453072869182e-06	4.85446010359084e-05	4.46234267488798
ENG	-0.653080090886073	8.55251363607595	-5.30511853196995	2.57588167338783e-06	4.89168619319956e-05	4.45079589146839
WDHD1	0.802396524050634	5.17232181265823	5.30258082438081	2.598879912844e-06	4.92636534318642e-05	4.44220050594722
OLA1	0.617458108101264	10.9031430079747	5.29585606407877	2.66080956424048e-06	5.03606883378198e-05	4.41942855671607
POM121C	0.627680474430383	8.6470954721519	5.28953362895896	2.72036300609309e-06	5.12646124832298e-05	4.39802599605058
FAM171A1	-1.1404136035443	9.36545882683544	-5.2894714495413	2.72095518898586e-06	5.12646124832298e-05	4.39781554154266
CBX7	-1.15597030025317	9.6903652478481	-5.28652205314323	2.74919135993675e-06	5.17181210984464e-05	4.38783367568603
RAD54B	1.1086598078481	6.39946856493671	5.28106015048775	2.80224763632275e-06	5.26364699736508e-05	4.3693524764269
SNRPB	0.591408990886073	11.0661404265823	5.2760011594037	2.85229180365233e-06	5.34955514110986e-05	4.35223916328891
TOPBP1	0.779083249873414	8.93230400493671	5.27458552588225	2.86645282324889e-06	5.36800576975237e-05	4.34745121576559
SGMS1	-1.0123946313924	8.28314013417721	-5.27317846099496	2.88059694391832e-06	5.3863692252545e-05	4.34269259202071
CITED2	-1.45546463696203	9.35093587620253	-5.25878773643222	3.0292725493089e-06	5.62204005563816e-05	4.29404359840036
PAFAH1B3	1.06712814177215	8.54163358253165	5.25739602001065	3.04404658900496e-06	5.6410272312068e-05	4.28934070432147
DDB2	-0.776323526835442	8.96817184291139	-5.2542871303981	3.07730714190387e-06	5.68731342259729e-05	4.27883635694371
ACAT1	-0.587132092151903	10.4051715541772	-5.25420551727397	3.07818509985936e-06	5.68731342259729e-05	4.27856062453974
BEX4	-1.55840837544303	9.22535587329114	-5.25161373462345	3.10619538538675e-06	5.7296192211058e-05	4.26980481724638
MYH11	-1.93303833164557	11.7673298622785	-5.25059914023752	3.11722888027092e-06	5.73385389295463e-05	4.26637753947327
SAC3D1	0.808253608354429	9.3019572535443	5.24182593569797	3.21426409300236e-06	5.89487488607346e-05	4.23674942059964
TPGS2	0.754289623037975	8.5216965821519	5.23128722308355	3.33477634435566e-06	6.08327771756408e-05	4.20117702954744
MTHFD2	1.08357182329114	10.0812027792405	5.22450794659347	3.41464537121374e-06	6.19828025277628e-05	4.17830473143175
ACACB	-0.600421723291141	7.19872153329114	-5.21901905017445	3.48069304998649e-06	6.27741816904598e-05	4.15979203896018
TMEM80	-0.79950331367088	7.37263503734177	-5.21883795476418	3.4828935209887e-06	6.27741816904598e-05	4.15918134140574
COPG2IT1	-1.46749893341772	7.69036927962025	-5.21878623916835	3.48352216371833e-06	6.27741816904598e-05	4.1590069449866
IFITM2	-0.696743079493675	12.4226056762025	-5.21242692878274	3.56168431966735e-06	6.39044400476732e-05	4.13756563158247
TMEM121	-0.795320978987341	6.4541140943038	-5.20914575936965	3.60268759706292e-06	6.45468531098603e-05	4.12650557302
MOCOS	0.910694856455695	5.4045343543038	5.20441490678843	3.6626283381263e-06	6.54556757541802e-05	4.11056241897769
AHNAK2	-1.42476646177215	10.3376682759494	-5.20212266475865	3.69202441443391e-06	6.58623205885221e-05	4.10283894457816
GSK3B	0.690745144303798	7.22247377873418	5.19858067893016	3.73790591132468e-06	6.65851360043144e-05	4.09090647730178
LRRC8E	0.606007417721519	5.36726764987342	5.19509771171211	3.78357152857297e-06	6.7302040256106e-05	4.07917507969256
VCL	-0.948212238481013	9.76316004506329	-5.1928024146591	3.81396598029647e-06	6.76343526954936e-05	4.0714452350434
TNS1	-0.830763627341772	8.78932759265823	-5.19245439534659	3.81859546065891e-06	6.76343526954936e-05	4.07027329924167
THUMPD1	-0.67854752227848	9.74915477936709	-5.18983915494639	3.85356221511286e-06	6.80594999471427e-05	4.06146733628611
ELK3	-0.670702827594933	8.79963232189873	-5.18651849970276	3.89841625803034e-06	6.86563634889428e-05	4.05028794099568
PIK3C2A	-0.640649342784807	10.3632413351899	-5.18329412705516	3.9424626325183e-06	6.92356662593313e-05	4.03943464657755
CAPZA2	-0.607468253417718	10.4970265674684	-5.18000907297385	3.98784292684205e-06	6.98300277450065e-05	4.02837908199425
SUCLA2	-0.686282250886073	9.57250156012658	-5.17962517040329	3.99317974379467e-06	6.98300277450065e-05	4.02708722214492
PCDH17	-1.41669461974683	8.95915479417721	-5.17679409522601	4.03275410963367e-06	7.04228903308181e-05	4.01756129754325
MNS1	1.03450606734177	6.65040314075949	5.17411426695629	4.07057067675058e-06	7.0839009153698e-05	4.00854566183754
THOP1	0.732286748607589	7.27808139987342	5.17339766978961	4.08074213509742e-06	7.0839009153698e-05	4.0061350709163
EPHX1	-1.00384703898734	11.1101542868354	-5.17315116581156	4.08424683303066e-06	7.0839009153698e-05	4.00530586816266
NXPH3	-0.746421703544302	8.44801844924051	-5.16501112356191	4.2016619385343e-06	7.26571512936515e-05	3.97793037376712
RCBTB2	-1.42333894759494	9.34101093658228	-5.15914991286947	4.2882623802305e-06	7.38461382981164e-05	3.95822645828277
SLC25A1	0.744257055949365	9.62256770240506	5.15820931321074	4.30232291449024e-06	7.39856527788238e-05	3.95506500301494
PPP1R13B	-0.648827076962023	6.93344443898734	-5.15779888627255	4.30847241557378e-06	7.39889260190375e-05	3.95368556697556
FYN	-0.86932751063291	9.44641731582279	-5.15602353398973	4.3351728649587e-06	7.43053295642141e-05	3.9477190138277
PGM5	-1.18825801113924	7.60576581265823	-5.15577880192483	4.33886629623512e-06	7.43053295642141e-05	3.94689657214012
GTPBP2	0.656920956962024	8.03842936	5.15162130702444	4.40208645511742e-06	7.5180612691524e-05	3.93292671434298
RFC3	0.750463226329116	7.64075663797468	5.14498266422036	4.50492445209063e-06	7.67258463609839e-05	3.91062661600133
ATF1	-0.660647777215191	9.29584886050633	-5.13983116977167	4.58635482933591e-06	7.8005728165801e-05	3.8933278521256
ANO1	-2.08703025341772	8.95901526797468	-5.13781118261544	4.61867976781082e-06	7.84480547156487e-05	3.88654610610786
CLDN1	-1.76125750734177	6.94156190278481	-5.13352099971682	4.68808083012912e-06	7.9193485152222e-05	3.87214518612875
CTSO	-0.847558363291133	9.27147560012658	-5.12723992394717	4.79154680073757e-06	8.06122562031946e-05	3.85106781063416
TACR2	-1.89628469291139	8.68054212063291	-5.12333211747299	4.85705162701207e-06	8.14934500013269e-05	3.83795825744916
ZNF14	-0.597499002025317	7.34657336253165	-5.12016074178156	4.91086042260404e-06	8.22850782821211e-05	3.82732139559214
FHL5	-0.906687122025318	5.27973983417722	-5.11890083272129	4.93240009034204e-06	8.24235256011936e-05	3.82309617702852
NNT	0.870594032658226	8.05475209101266	5.11613542081604	4.98000530633368e-06	8.29956320583074e-05	3.81382320432778
MTHFD1	0.768443727594935	9.65435711367089	5.10845078629771	5.11468392769474e-06	8.50119352694215e-05	3.78806295835801
HPCAL1	-1.17144103974683	9.80364892367089	-5.10445301129605	5.18616123977488e-06	8.58551706040598e-05	3.77466629695065
MMRN1	-1.94946276607595	7.04121097063291	-5.10121270131084	5.24481740928507e-06	8.64802828070165e-05	3.76381023321616
SLC16A1	-0.988722339999999	8.53417892772152	-5.10031038357427	5.2612672746797e-06	8.66364648308e-05	3.76078755222124
PIK3C2B	-0.807865427341776	9.44502778329114	-5.09959891997239	5.27427359110391e-06	8.67356038505247e-05	3.75840432838836
STYXL1	0.697629724556961	8.42984951544304	5.09793511313879	5.30481361863168e-06	8.71224416520251e-05	3.75283138548495
TECR	0.63551547620253	9.52044301481013	5.09655561331799	5.33026717426134e-06	8.73094950338112e-05	3.74821114824393
PIK3IP1	-0.713039179240512	8.40321605746835	-5.09147493989452	5.4250546062047e-06	8.86952795518473e-05	3.73119815179858
WDR76	0.858381508607597	5.41602634772152	5.09118872931853	5.43044344058725e-06	8.86952795518473e-05	3.73023990793295
ENPP2	-1.67052120860759	10.5772894081013	-5.0908779646716	5.43630055887208e-06	8.86952795518473e-05	3.729199474564
NFE2L2	-0.698683919240509	10.4797596082278	-5.06961963093029	5.85209990797729e-06	9.46989342954871e-05	3.65807289484246
ZWILCH	0.845644177974687	6.44705559632911	5.06900181052567	5.86464138068648e-06	9.46989342954871e-05	3.65600713766674
RRAGD	1.56316322405063	7.54717771556962	5.05652162959699	6.12373016383813e-06	9.86263457825347e-05	3.61429472362069
PALLD	-1.22231051949367	11.9027458387342	-5.05648866751051	6.12442917190192e-06	9.86263457825347e-05	3.61418459665518
AOC3	-1.66071180303797	10.02209914	-5.0504740155066	6.25330316946574e-06	0.00010041291622601	3.59409324613925
NECAB3	0.704066533924051	7.46779554696203	5.05046752648206	6.25344364027923e-06	0.00010041291622601	3.59407157419329
PCP4	-3.00985648556962	10.6481167356962	-5.04475056177394	6.37841687956649e-06	0.000101792318736115	3.57498150063573
LHFP	-1.12242123392405	10.7887945306329	-5.04266704373341	6.42457177335744e-06	0.000102397282590508	3.56802589405627
MPHOSPH9	0.751164597215189	5.90998632316456	5.03972899861654	6.49021601172772e-06	0.000103310925643091	3.55821905959591
TIE1	-1.37048852556962	8.78458963063291	-5.03913628687934	6.5035387332349e-06	0.000103390444189302	3.55624087653593
C19orf54	0.628881308607594	8.13455937506329	5.03211197197405	6.66349436677486e-06	0.000105396190947423	3.53280267320998
CSRP2	1.24162626455696	10.2170955489873	5.03210475913136	6.66366059066748e-06	0.000105396190947423	3.53277861120072
G6PD	0.822897821518989	8.42741714189873	5.0302384856595	6.70680740173523e-06	0.000105881066499118	3.52655309503222
RNF146	-0.708830551645575	7.70831767278481	-5.02571925452343	6.81243169910252e-06	0.000107202980958247	3.51148084459171
DNMT3B	0.688751465569617	7.01414856088608	5.02367320478683	6.86078948665744e-06	0.000107696287314488	3.50465839138731
SMTN	-1.25015763164556	10.8743707208861	-5.02341117664072	6.86700681286886e-06	0.000107696287314488	3.50378473447097
GMIP	0.618592835949367	7.19823714455696	5.02316822755155	6.87277639403287e-06	0.000107696287314488	3.5029747039643
ID1	-1.61346571721519	9.63920109329114	-5.01611807748585	7.04229926613952e-06	0.000109707889194967	3.47947377797599
ATRX	-1.02389524	8.08454572075949	-5.01441787002212	7.0837935613706e-06	0.000109940476072472	3.47380787830563
NFYB	-0.593440132658233	8.18623035898734	-5.0112621454308	7.16144947838708e-06	0.000111006937233026	3.46329311616009
FZD10	-1.30364495873417	6.71064375860759	-5.00962512400624	7.20206280975884e-06	0.000111497271628386	3.45783944592245
GPR19	0.792386660000001	5.51914938594937	5.00415564278512	7.33940828235765e-06	0.000113340911982279	3.43962219866585
INPP5A	-0.908526839746834	11.0958393793671	-4.99929727955337	7.46356840303801e-06	0.000115095639139112	3.42344572384384
NME1	0.765253479240506	10.8246555259494	4.99898668864121	7.47157580107318e-06	0.000115095639139112	3.42241174649432
NUP155	0.589673754683544	8.03814815531646	4.99728240523539	7.51566499109832e-06	0.000115631346381012	3.41673844154122
INPP5F	-0.93706086050633	9.28420786696203	-4.99672803241396	7.53006154546521e-06	0.000115709460579822	3.41489315051095
MYLPF	-0.742230809367086	7.09482583607595	-4.99521269677021	7.56955209566906e-06	0.000115886015807432	3.409849523023
TTC13	0.633957187341773	7.57874169291139	4.99273505274246	7.63456061845023e-06	0.0001165937326429	3.4016040135921
IGFBP7	-0.713753487848102	10.703354745443	-4.99214036368006	7.65024570191346e-06	0.000116689742794788	3.39962510507986
WNT2	-1.18241048126582	7.34230415987342	-4.99152278308936	7.66656813290881e-06	0.000116795226918032	3.39757010192175
APOBEC3B	1.59992013974684	6.02221683164557	4.99019794854561	7.70169876852912e-06	0.000117186632242718	3.39316198215963
FAM131B	-0.952534089873415	7.23524986974684	-4.98563276572804	7.82397183921962e-06	0.000118756032219744	3.37797513707262
TCEAL4	-0.735414894683544	12.0733184164557	-4.98490990163532	7.84350735043242e-06	0.000118907188355273	3.37557081869238
APOC1	0.996498790379745	8.01897070253164	4.98271782232403	7.90304265492874e-06	0.000119663631223897	3.36828043000805
SFRP1	-2.68548964329114	9.98763853379747	-4.97872612563606	8.01259886150675e-06	0.000121174698495089	3.35500755436596
TSPAN31	-0.598264959240506	9.1666909821519	-4.97565504547712	8.09790396186141e-06	0.000122315785389868	3.3447981801743
TIMP3	-0.959783427848102	10.2969312926582	-4.96891368036018	8.28830503241305e-06	0.000124789464277972	3.32239461861325
OGFRL1	0.68666400734177	7.27324538164557	4.96879046712211	8.29182571112492e-06	0.000124789464277972	3.32198523612184
PLP1	-2.58611575822785	8.44323808594937	-4.96553022322062	8.38552002878429e-06	0.000126046751425406	3.31115410297636
RFWD3	0.698690330379748	6.70601709810127	4.95962837732669	8.55778721020013e-06	0.000128325466185803	3.29155297179267
CAV1	-1.09382140481012	11.8862730520253	-4.95914393759653	8.57208104422174e-06	0.000128384750597174	3.28994439496051
KIAA1462	-1.14951975189874	8.14234147265823	-4.95742211943109	8.623075240352e-06	0.000128682815125253	3.28422753221282
GSTM3	-1.32476135468355	10.6627197218987	-4.9555612086227	8.67852452503722e-06	0.000129354814529246	3.2780495776509
ORC1	0.749082044556962	5.11786202911392	4.95475406457706	8.70268382208317e-06	0.000129559379298543	3.27537021233434
LDB3	-0.780565392405064	7.46130907974684	-4.95334296252731	8.74507975713899e-06	0.000130034623071422	3.27068631402114
YRDC	0.637091580759495	8.27978282708861	4.95257983957817	8.76809204435516e-06	0.000130116976018933	3.26815344746901
RALA	0.853934284556965	8.64038746253165	4.95214582632075	8.78120646082754e-06	0.000130116976018933	3.26671297959132
CDK5	0.689482529367088	8.20265928316456	4.94496118396589	9.00112715994095e-06	0.000133203807887756	3.24287354418902
CD34	-0.851666411139245	8.49462013924051	-4.94381972345948	9.03656235756145e-06	0.000133568997894623	3.23908710085374
SPON1	-1.79931182151899	8.06543379658228	-4.94223083254516	9.08611603523122e-06	0.000134141755878039	3.23381692476514
CDC37L1	-0.732056786075949	8.27174335734177	-4.9375719803949	9.23296057522099e-06	0.00013587499036726	3.2183672494933
CRMP1	-1.20005450075949	9.45269526531646	-4.93735657183724	9.23980631140372e-06	0.00013587499036726	3.21765302857578
DNAJC9	0.597757376202534	7.97248561291139	4.93677748215881	9.25823468514029e-06	0.00013587499036726	3.21573301686146
KANSL1L	-0.688226183544304	6.41050845	-4.93449284382586	9.33129208695562e-06	0.000136624201122218	3.20815886828843
ADRA2C	-1.2845200364557	7.23293308734177	-4.9339369787101	9.34915295230872e-06	0.000136724479453316	3.20631621176711
HOXA10	-1.52326664658228	10.1862330893671	-4.93347104949705	9.36414993192743e-06	0.000136782688888013	3.20477173988053
E2F3	0.76024762886076	7.94163014987342	4.93089831430384	9.44738625038604e-06	0.000137352163565332	3.19624445449472
PLAUR	0.831987787848101	7.4720318921519	4.92538615435609	9.6281800419266e-06	0.000139653602103459	3.17797947241885
EMX2	-2.43227090987342	10.318321138481	-4.92394633049316	9.67596276126501e-06	0.000140026581820204	3.17320962090662
IGF1	-1.96092081746836	9.61211766898734	-4.92067503896932	9.78539407729804e-06	0.000141273782399689	3.16237420766548
SMC4	0.834481055696203	7.87548824860759	4.91684129839566	9.91519018786794e-06	0.000142815546835926	3.14967886961134
PKP2	-0.626167255696203	5.38349122379747	-4.91253754773612	1.00629168632225e-05	0.000144607842330753	3.1354310498447
GNG11	-1.13793450202532	10.5250110479747	-4.91114911785384	1.01110350081904e-05	0.00014501307149341	3.13083546326212
GAS6	-0.858868519240504	10.7779121388608	-4.91105011117328	1.01144748641505e-05	0.00014501307149341	3.13050777609219
ACSF2	0.804844509873419	7.5049992635443	4.91019470240431	1.01442428708229e-05	0.000145272110131646	3.12767668091006
TMEM194A	0.724184620506326	6.97015616113924	4.90948106016664	1.01691433412373e-05	0.000145460925950233	3.12531490862381
GUSB	0.64949728658228	9.66474241620253	4.90713795206392	1.02513226464811e-05	0.000146467689273543	3.11756129113949
GID4	0.834253611392405	6.51127705227848	4.9058795209546	1.02957284990764e-05	0.000146933063269577	3.1133975098786
DTWD1	-0.68643634101266	8.30876762772152	-4.89839837821359	1.05636440973395e-05	0.000150410785679549	3.08865202237352
PAQR4	0.602008477974685	7.12672068582278	4.8976263622321	1.05916787369778e-05	0.000150637208703684	3.08609913925994
GPR161	-0.841046016708857	8.30065119924051	-4.89686281593585	1.06194777562468e-05	0.000150765000885572	3.08357439729824
HHEX	-0.897754088354429	7.31327835531646	-4.89592523010124	1.06537113021607e-05	0.000150765000885572	3.0804743583766
RPS6KA1	0.61006686835443	7.14842259012658	4.89571565775101	1.06613781231904e-05	0.000150765000885572	3.07978145467821
GFPT1	0.682109378481014	8.44006885101266	4.891938396818	1.08004958787333e-05	0.000152558540193803	3.06729451579808
ITM2B	-0.927299647341773	12.1487235512658	-4.88586792356441	1.10278206896355e-05	0.00015541591564417	3.04723348577125
CLEC1A	-0.92000023417722	7.77003277531646	-4.88177419652622	1.1183769630954e-05	0.000157256719975001	3.03370977308902
ANXA4	-0.662183085063292	10.493002681519	-4.87891648125883	1.12939158984346e-05	0.000158446621237247	3.02427154207852
SPARC	-0.631829921012661	12.7977441556962	-4.87764218017449	1.13433749659026e-05	0.000158941553847221	3.02006349182514
CSRP1	-1.05546851924051	13.1373872565823	-4.86573191847459	1.18160585500408e-05	0.000163919757494197	2.98075113743966
SCRG1	-1.59301170202532	8.17528824696203	-4.86149633482604	1.19887795718151e-05	0.000166130231209438	2.96677865299304
B4GALT3	0.668563311139239	8.17800635025317	4.85820766237585	1.21245956857154e-05	0.000167498396767571	2.95593276391877
OGDH	0.736558963797469	8.9297610656962	4.85767539904731	1.21467188684019e-05	0.000167570734966753	2.95417762238375
DPP3	0.604340898734176	7.7750017678481	4.85645207836473	1.21977158580636e-05	0.000168087502878709	2.95014396689535
SDPR	-1.3946450329114	7.33264597898734	-4.85442481346377	1.22826907147866e-05	0.000168883596804862	2.94346023939258
KCTD13	0.627650735189874	7.92573983620253	4.85258221513864	1.23604295080525e-05	0.000169764483154846	2.93738618038156
HPRT1	0.586735180759495	9.99781805417722	4.84498723046295	1.26859949511457e-05	0.000173468406732846	2.91235803033121
CLIP1	-0.833387549113921	8.70184929278481	-4.84126128549361	1.28487764063114e-05	0.000175308140506332	2.90008471239961
PPAP2C	-1.26024508253164	7.5602484313924	-4.84076523147444	1.2870602524042e-05	0.000175413173368283	2.89845095118747
SWAP70	-0.737685870632913	7.37645987936709	-4.83968588743549	1.29182190169555e-05	0.000175869086967675	2.89489631736166
LAMP5	-1.69883763240506	8.13137635924051	-4.8243352796888	1.36144562361745e-05	0.000184136262122377	2.84437175467164
PHGDH	0.949736645822787	8.76253684291139	4.80584465688152	1.45021671471128e-05	0.000194658278160598	2.78358729613354
CAMK2N1	-1.32306202936709	10.3062125703797	-4.80399135786439	1.45942146222097e-05	0.00019568225566885	2.77749948114793
CAMK2G	-0.744222103037975	8.17912597050633	-4.80190505346859	1.46985211743446e-05	0.000196868218878817	2.77064727631706
INSR	-0.69445696126582	8.48006668518987	-4.80088985348443	1.47495413457912e-05	0.000197126270559036	2.76731336239603
SGCE	-0.780745987594937	9.18569339734177	-4.79930734685864	1.48294191945947e-05	0.000197980719053857	2.76211691554677
MAST4	-0.753580233924048	7.6925476835443	-4.79698232962178	1.49475465626328e-05	0.000199343435146776	2.75448340805377
ZNF516	-1.49187509544304	8.29673640518987	-4.79534100403114	1.50314933078573e-05	0.000200247876513258	2.74909539459451
NAALADL1	-0.760504631392403	6.56226056329114	-4.79394365195036	1.51033264730047e-05	0.000200989176300993	2.74450879677427
FMOD	-1.42964962455697	10.3997224089873	-4.79258895299219	1.5173288665599e-05	0.000201704017207792	2.74006265732285
AQP1	-1.36821954632911	10.1837511081013	-4.78891269863256	1.53647525160666e-05	0.000203595269199021	2.72799940800043
HMGB3	0.937198449873417	9.08157318594937	4.78464879884659	1.55897934178869e-05	0.000205917952209025	2.71401201522504
NDC80	1.56368584936709	7.89938307177215	4.77234665382833	1.62573668703271e-05	0.000212923488462005	2.67368089944839
DACH1	-0.755668416962025	5.53876486822785	-4.761515341222	1.68682934508471e-05	0.000219765720341781	2.63820279733826
S1PR1	-0.868778483797465	8.46884561278481	-4.75890158424152	1.70190604782389e-05	0.000221265607222842	2.62964578425588
PTGER3	-1.04542066506329	7.17033479607595	-4.75839735896847	1.70482970190466e-05	0.000221413865887534	2.62799522972604
FAM13B	-0.705615845063292	9.53556247240506	-4.75682709042947	1.71396620995399e-05	0.000222367862725065	2.62285544717994
C7	-2.29546054582278	9.28780574202532	-4.74234292148767	1.80053867298802e-05	0.000232144217692827	2.57547526358788
KLF2	-1.04497380582279	10.4553290110127	-4.73891881150149	1.82162346061901e-05	0.000234619054844871	2.56428215141699
PLA2G4C	-0.99951734025316	8.2584790843038	-4.73409550469347	1.85173553654907e-05	0.000237643990519265	2.54852023094817
ITGA9	-0.707819519240506	6.94961338291139	-4.73393186723407	1.85276564773396e-05	0.000237643990519265	2.54798558927427
ZFAND1	-0.616829490632911	9.04745716075949	-4.73294402673039	1.85899613281312e-05	0.000238189766351131	2.5447582290027
KCND2	-1.37634092556962	6.48901831443038	-4.72811357418216	1.8897597982384e-05	0.000241391539659753	2.5289803010026
ZMAT3	-1.1499978678481	9.10374004455696	-4.72340084601264	1.92025467801288e-05	0.000244532123920081	2.51359263965169
HSD17B11	-0.931492268354429	10.7224432825316	-4.72127742310902	1.93415202459664e-05	0.000245844169107134	2.50666124841754
CADPS2	-1.67123086683544	9.09467370582279	-4.72122170893414	1.93451798661139e-05	0.000245844169107134	2.5064793987629
RIPPLY3	0.813728552151901	4.93524953860759	4.71961536690474	1.94509859455211e-05	0.00024693603425316	2.50123668134434
MYCBP2	-0.691143487088604	9.49639539898734	-4.71551706659752	1.97235091051665e-05	0.000250140029672878	2.48786380690296
FAM50A	0.644939154936711	9.84202149670886	4.70252759739488	2.06122370616012e-05	0.000260612561463177	2.4455073878038
GPR116	-1.04427804329114	8.65201792367089	-4.69992649254745	2.07948629510362e-05	0.000262654138758968	2.43703088060754
RNFT2	0.651473596962025	5.63999016202532	4.69932689197096	2.08371858849344e-05	0.000262921239783887	2.43507714525601
AURKAIP1	0.59600811493671	10.1945771858228	4.695739775101	2.10921526000378e-05	0.000265868189524944	2.42339085522119
BCAM	-0.836425308354432	8.83500042075949	-4.69537582089729	2.11181921492519e-05	0.000265915791395763	2.42220533402684
CEP112	-0.587674407088609	7.59108983772152	-4.69508338382615	2.11391377475336e-05	0.000265915791395763	2.42125279317894
ERG	-0.635400059746833	6.52700134	-4.69478987527353	2.11601805653201e-05	0.000265915791395763	2.42029678465331
TFAP2C	-1.16317264936709	7.28600380797468	-4.69237477617548	2.13341101553802e-05	0.000267559910797173	2.41243123863573
PRCP	-0.650520239746838	10.6801353360759	-4.68377093287861	2.19652014714199e-05	0.000274919295835836	2.38442244768606
EPHA4	-0.742481289367087	7.37884406721519	-4.68125922077109	2.21528608728103e-05	0.000276710181686934	2.37624952557323
SESN1	-0.746243361518985	9.21671904329114	-4.67845421894916	2.23642904664582e-05	0.00027879019119633	2.36712422079857
ID4	-1.6303052556962	9.45378887291139	-4.67647302732611	2.25148149405471e-05	0.000280104150603039	2.36068020487181
RP4-781L3.1	-0.620053689620249	9.82316645493671	-4.67560278945802	2.25812461741047e-05	0.000280649401899584	2.35784999967377
DAPP1	-1.16918279898734	8.87822035063291	-4.67161893572684	2.28878215257989e-05	0.000283992763952305	2.34489618196438
RFC4	0.709349313670881	9.27241544797468	4.6715133549406	2.2896001668513e-05	0.000283992763952305	2.34455293466639
GLTSCR1L	-0.606995646582281	8.72143937291139	-4.66865431102354	2.31186057941926e-05	0.000286467674192311	2.33525919151493
NT5E	-1.63016031316456	8.59773676898734	-4.6662201888413	2.33097958237664e-05	0.000288548778612048	2.32734842543428
PLEKHO1	0.732403169367089	9.52798520240506	4.66453878225146	2.34427669911149e-05	0.000289329418450977	2.32188486232705
HLA-E	-0.886904193164558	11.1537439786076	-4.66241096076364	2.36121078604967e-05	0.000291130021048587	2.31497179494655
SLC25A13	0.729085010632907	7.66862519746835	4.66024223966706	2.37859367906111e-05	0.00029243964515774	2.30792708807159
CDH11	-1.19403036	10.1508261501266	-4.66020434449402	2.37889853100288e-05	0.00029243964515774	2.30780400343389
TJP1	-0.87569032734177	9.47185688797468	-4.65914373713579	2.3874462497891e-05	0.000293200124998828	2.30435927467396
ZFPM2	-1.90453616126582	8.3381912335443	-4.65471529005255	2.42346254972959e-05	0.000296775594170932	2.28997943706806
RAB11FIP2	-0.873267973164554	9.47962846481013	-4.65319577435814	2.43594290702561e-05	0.000297977016094876	2.2850465465392
NTRK3	-0.683719824810123	6.84529818025316	-4.65261134280892	2.4407598102203e-05	0.000298272379957631	2.28314943744837
SLC43A3	0.722706459240506	8.22841053873418	4.64852396801201	2.4747098754388e-05	0.000301593391145981	2.26988406557235
MAPK7	0.643606678987339	8.76549925822785	4.64846263460381	2.47522282198578e-05	0.000301593391145981	2.26968504514107
EFCAB1	-0.753393573924055	6.92121515759494	-4.64556158820502	2.4996043177813e-05	0.000303967553472797	2.26027260932288
JAG2	-0.677272366075952	8.70852561544304	-4.64329674338076	2.5188022971875e-05	0.000306002439548728	2.25292589932369
PCBP3	-0.618086921012662	7.51380210303797	-4.64265980652759	2.52422726665684e-05	0.000306105748821141	2.25086005037173
ACVRL1	-0.610632283291141	7.30842422088608	-4.6426180292077	2.52458349543209e-05	0.000306105748821141	2.25072455310633
SNCAIP	-1.36378217924051	9.36269268734177	-4.64216518823496	2.52844796146651e-05	0.000306275218434812	2.24925587455193
EFHD1	-1.12904334177215	8.97130452379747	-4.6373321129903	2.57005516913338e-05	0.000310231969673114	2.23358442406902
NRIP2	-0.688541007088608	6.72993192	-4.63710074000496	2.57206375340308e-05	0.000310231969673114	2.23283434549216
PLXNA1	0.590474014177214	8.50585803848101	4.63692319825351	2.57360606284881e-05	0.000310231969673114	2.23225878998674
KCND3	-0.809962321772154	6.37136078822785	-4.6235612293806	2.69231810646826e-05	0.000322351220924879	2.18896641395641
RAB20	0.860356807594934	8.65408221772152	4.62259391177928	2.70111721998232e-05	0.000323093173442201	2.18583421709066
TIMP2	0.708569845569617	10.1262494987342	4.6192746077951	2.7315255615491e-05	0.000325788870049891	2.17508817357019
CIB1	0.698253243037975	9.01136992405063	4.61803227700214	2.74299261038519e-05	0.000326271347580988	2.17106697715844
C9orf3	-1.20808268329113	10.2219760606329	-4.61793812082182	2.74386361616869e-05	0.000326271347580988	2.17076222810269
APLNR	-0.989881339240506	9.3128506435443	-4.61769842960328	2.74608213774269e-05	0.000326271347580988	2.16998644638991
PTGDS	-1.57732380683545	10.0904671451899	-4.61671008158879	2.75524860281837e-05	0.000326735116070611	2.16678773702169
STMN1	0.75299045696203	9.16370677329114	4.6125125457517	2.7945136778631e-05	0.000330444588803317	2.15320572671359
ICAM2	-0.807968202784808	8.94201291329114	-4.60489615965205	2.86716321562844e-05	0.000337748562478584	2.12857365309022
TYMP	0.783688119240505	6.74524461329114	4.60446239154087	2.87135593228167e-05	0.000337921850760276	2.12717128854838
LEPROT	-0.609227105316455	10.7691906518987	-4.6040226650646	2.87561236658309e-05	0.000338102302495224	2.12574971364278
PHACTR2	-0.860631389367088	8.13733054987342	-4.59934354934534	2.92128918940034e-05	0.000342823502604864	2.11062608335935
HPSE	1.07645594	6.25237974088608	4.59413894105354	2.97293019149149e-05	0.00034724272114354	2.09381109001205
KLK5	-0.957036639240507	6.02433038189873	-4.59239530049191	2.99042985952022e-05	0.000348958431727472	2.08817943319201
TMEM106C	0.886627957721522	9.88453541202532	4.59155330738579	2.99891639303596e-05	0.000349620149633187	2.08546024350956
CHI3L1	1.62708248278481	6.71223951531646	4.5855771305918	3.05983186958519e-05	0.000355054883109997	2.06616603690482
SCARA3	-1.01813028810126	9.20879201392405	-4.58396460663842	3.07647477224562e-05	0.000356014980355058	2.06096167498532
SUV420H1	-0.708905065822785	9.21531202151899	-4.58394206327225	3.0767080695955e-05	0.000356014980355058	2.0608889222384
NETO2	1.42593389721519	7.80076120632911	4.58355896626945	3.08067532110429e-05	0.0003561421302312	2.05965259975178
PPP1R12B	-1.25547140202532	9.93689373974684	-4.58116925386692	3.1055357872831e-05	0.000358600574391672	2.0519414958014
HAND2-AS1	-1.72695708962025	8.28492632379747	-4.57895662003795	3.12872903424372e-05	0.000360392385312522	2.04480321050547
TSC22D1	-0.649354781518985	12.4008956456962	-4.5764956333288	3.15472465903174e-05	0.000363012616928064	2.03686531145002
DUSP14	0.611418118227846	8.52062198772152	4.57149280414339	3.20822306878797e-05	0.00036774864140164	2.02073394891953
GSN	-0.82936048329114	10.5503882517722	-4.57098951275885	3.21365396199081e-05	0.00036774864140164	2.01911150118835
UGP2	-0.662358305569619	11.0850479801266	-4.56978986814608	3.22663532436474e-05	0.000367949373677336	2.01524452441154
LRFN4	0.659449944050628	7.87984249582278	4.5697320614217	3.22726214509197e-05	0.000367949373677336	2.01505819840155
ABHD3	0.863429446075947	7.93823140987342	4.56667097875319	3.26062536356475e-05	0.000370731909469047	2.00519288214342
HTATIP2	0.842576138734179	6.57979467468354	4.5622800253302	3.30907284781219e-05	0.000375209575145536	1.99104624662982
PITX1	1.28343888607595	5.70358915341772	4.55880323917846	3.34793271829533e-05	0.000378578621405781	1.97984871195741
NFIB	-0.794952657215189	8.53556799721519	-4.55117816641807	3.4347271868211e-05	0.00038628236188017	1.95530296954659
IRAK1	0.773591706075957	10.1523238775949	4.5505593962986	3.44186626216341e-05	0.000386734945801094	1.9533118219041
CFI	-1.38353595088607	8.21526113544304	-4.54978741918984	3.45079331463132e-05	0.000387387430329679	1.9508278205035
RENBP	0.675054795189869	6.94919210898734	4.54204431287265	3.54159549400685e-05	0.000397221767421762	1.92592212202268
NDUFA7	0.645974166329111	9.1609527378481	4.54028014478158	3.56260812608518e-05	0.000398857912474964	1.92025007255123
NLGN4X	-1.84224581518987	7.17371692025316	-4.53932277783784	3.5740620947482e-05	0.000399779774490033	1.91717237572745
VWA1	-0.742557706329118	8.75463236101266	-4.53755375100618	3.59532159747812e-05	0.000400713760810487	1.9114860852395
EPHB2	0.717601118227851	6.79198539202532	4.53673088734086	3.60525254845996e-05	0.000401460229970214	1.90884141039398
BATF3	0.758995012658226	7.15563631620253	4.53465798628064	3.63038894168036e-05	0.000403897034945371	1.90217999061765
RAI2	-1.54785550835443	8.2933471235443	-4.53337497760234	3.64603270905628e-05	0.000405274325117661	1.89805756656314
GMDS	0.630442336202532	7.30784655822785	4.53252582718968	3.65642265130136e-05	0.000406065685496938	1.89532942905308
CCR10	1.05810131240506	6.51571366911392	4.52635040799431	3.73285876482777e-05	0.000413444910116874	1.87549538364315
ELF4	0.622965344050636	8.56390066139241	4.52341972136031	3.76967765893359e-05	0.000416038380562839	1.8660865339628
GPM6A	-1.40741410455696	5.97719518898734	-4.52211882761863	3.7861346246103e-05	0.000417113110019179	1.86191086372803
UAP1L1	0.852035790632909	6.81402057202532	4.51751085800302	3.84499463887544e-05	0.000422847240356754	1.8471239288274
PMAIP1	1.67506147949367	6.97160368835443	4.51675242702393	3.8547678115165e-05	0.00042354687741406	1.84469072063172
FNBP1	-0.728977748101267	10.2618269165823	-4.51414481821278	3.88855515797079e-05	0.0004268815282172	1.83632623092043
CCL21	-1.56900271594937	7.88178759746835	-4.51174411298164	3.91991740018702e-05	0.000429944297179523	1.82862717935162
SOX17	-1.42146638303798	6.95862874063291	-4.50938789821709	3.95093874422165e-05	0.000432201369588159	1.82107244086635
MEF2C	-0.657109640759495	8.61047579455696	-4.50537796208869	4.00428501848132e-05	0.000437266515298717	1.80821909478278
WFS1	-0.793285551645567	9.57618456189874	-4.50484216311662	4.01146612639774e-05	0.000437281505051399	1.80650201434737
PDS5B	-0.721545917215188	7.70564840139241	-4.50384008588147	4.02493037476176e-05	0.00043836434678107	1.80329087257266
DNA2	0.896939409620255	6.97268499037975	4.50203903838994	4.04924095188827e-05	0.000440625553537641	1.79752018114911
TRPC4	-1.03496017240506	6.17228377734177	-4.50005864988438	4.07613790424679e-05	0.000442343696358074	1.79117596455654
ASPN	-1.59481500278481	11.7564614849367	-4.49982805948333	4.07928102714235e-05	0.000442343696358074	1.79043733805059
GULP1	-0.947711067594938	8.11344712468354	-4.49712044194198	4.11636553825898e-05	0.000444424300200204	1.78176547269068
ASTN2	-0.653013271139242	6.61531801177215	-4.49466032001313	4.15034572982957e-05	0.000447208573543306	1.77388814524802
RMDN1	0.732028487341768	7.91030602392405	4.49447188269587	4.15295977203151e-05	0.000447208573543306	1.77328484103898
OGN	-2.25296637670886	9.39197032455696	-4.48885640953851	4.23160124221002e-05	0.00045449447251972	1.75531104396161
OSBPL3	1.04606423645569	6.6106597035443	4.48465566272948	4.2913796214091e-05	0.000460118906557991	1.74187153501203
PDZRN3	-1.48071524379747	11.125394573038	-4.47960644832338	4.36432431461407e-05	0.000466329179778384	1.72572442344154
TSPAN12	-1.20127379164557	7.34245714493671	-4.47322660735637	4.4582258338344e-05	0.000475815499915871	1.7053328643163
CNN1	-1.89747246253165	12.7449369307595	-4.47305556311682	4.46077031171129e-05	0.000475815499915871	1.70478633106558
ARNTL2	0.953261086329115	5.7467789343038	4.47037274835935	4.50086630991184e-05	0.000479268920273288	1.69621514329376
ATP8A1	-0.596543694936711	6.14710809835443	-4.46184306955322	4.63069901697998e-05	0.000490988548205153	1.6689783934974
ZNF423	-1.49372799797468	8.09421228	-4.45841698244619	4.68387166175059e-05	0.000495357330087695	1.65804443625823
CLEC2B	-1.10271094481013	10.0816216529114	-4.45736865423699	4.7002604262858e-05	0.000496245182421467	1.65469952346155
THBS1	-0.867500218987342	8.03464917	-4.45507410692994	4.73632725378459e-05	0.000499628200365246	1.64737943845477
GYG1	-0.713679575189872	10.8165390139241	-4.45172562576164	4.7894456465874e-05	0.000504802692258312	1.63669992913292
FGF2	-1.06169817037975	7.48846409050633	-4.45048508199201	4.80927220206078e-05	0.000505366712620306	1.6327442476178
LTBP4	-0.944752170379749	8.3938243821519	-4.44633725666242	4.87614690645333e-05	0.000511768723504011	1.61952158701276
CACNA2D2	-0.726127699493675	6.55226916063291	-4.44328115283378	4.92599991078744e-05	0.000516564314969062	1.6097825047807
HSPB11	0.649060149873419	7.71520980227848	4.43726409428607	5.02561202376597e-05	0.000525678170910516	1.59061583621333
ACKR4	-1.4015230764557	5.97633277367089	-4.4286739251217	5.17123628781719e-05	0.000539546804617968	1.5632719016961
AGTR2	-0.959698968101266	5.67101083518987	-4.42792818551076	5.1840709093793e-05	0.000540431775070138	1.56089915106713
TMEM204	-1.13451174379746	8.85977545139241	-4.42029836175911	5.31718351981703e-05	0.000551530080050528	1.53663280724236
ALDOC	-0.625981795189873	7.33005683607595	-4.41272379376787	5.45262862841418e-05	0.000562146518668383	1.51255988570066
NUP210	0.644616861012659	5.90670188594937	4.41255112565899	5.45575511433152e-05	0.000562146518668383	1.51201133092134
CTSA	0.696323453670884	10.3979763817722	4.40853342046269	5.52899911013832e-05	0.000567808543850102	1.49924995454769
CSTB	0.724859024556965	11.5683622186076	4.40590040439564	5.57751916429923e-05	0.000572317999536688	1.49088945155101
TCF21	-1.72892355265823	7.46027242924051	-4.40021719683398	5.68366674862287e-05	0.000580809928814005	1.47285112728022
ITGA1	-0.904986209113924	6.45476174227848	-4.39842802339337	5.71748980054133e-05	0.00058330610816369	1.46717442121104
ITGB1BP2	-1.14652201974684	8.19913759797468	-4.39734692079703	5.7380223385649e-05	0.000584440404886151	1.4637447712323
LDLRAD4	-0.784116822784814	7.92244369189873	-4.39546191274497	5.77399496259094e-05	0.000587622307012534	1.45776571114717
PLCXD1	0.899380921518987	8.0237971364557	4.38791212874509	5.92028881840822e-05	0.000601032755268655	1.43382964339438
HSPB8	-1.90462368430379	10.8731509001266	-4.38711954196506	5.93585497750902e-05	0.000602120714058431	1.43131783460373
EHD4	-0.6867347843038	9.35437422227848	-4.38564192499196	5.96498154131112e-05	0.000603709966587078	1.42663560250321
TSPAN4	-0.58676685443038	9.34744607126582	-4.38400992153975	5.99731331400091e-05	0.000606373307057291	1.42146494947115
CCDC88A	0.608564811139241	6.61476575594937	4.37821748979262	6.11345305462081e-05	0.000616609529863298	1.40311961708769
AP1S2	-0.907046068354431	9.80874373037975	-4.37726766489211	6.13270538591112e-05	0.000618049270060653	1.40011241275212
CA2	1.7435489878481	5.99190839898734	4.3723038715442	6.23428380842111e-05	0.000626402149117576	1.38440135793352
ZIC1	2.0793699721519	5.75433397873418	4.37223189050947	6.23576881692432e-05	0.000626402149117576	1.38417358568438
HLF	-1.12513547139241	6.83402335265823	-4.36926292982069	6.29732145326859e-05	0.0006315633535039	1.37478021883929
CCDC176	-0.610210870886076	8.02172340582278	-4.36504226186373	6.38584504789299e-05	0.000637865262386479	1.36143142600128
FHL1	-1.17472546810126	11.332449754557	-4.35723353619386	6.55283271886588e-05	0.000650879768299511	1.33674949965551
HK2	1.32473972329114	7.06386109962025	4.3555232175694	6.58997159391289e-05	0.000653001494892438	1.3313460885963
GCHFR	0.701222449113925	6.69771742481013	4.35312798045596	6.6423281821675e-05	0.000657664646808546	1.3237803802325
ATRNL1	-1.08420654329114	6.2700650713924	-4.35115706165593	6.68571355774391e-05	0.000661432824963733	1.31755631574729
LMCD1	-0.792471455696207	9.84983005544304	-4.35042551800182	6.70188702250087e-05	0.000662490994957114	1.31524645245253
PHKB	-0.619959163291135	8.09116162797468	-4.35019095222014	6.70708102980905e-05	0.000662490994957114	1.31450584262981
RASSF2	-1.09488724075949	9.56859925050633	-4.34425086872697	6.83992785961371e-05	0.000674539668824177	1.29575669464942
RAPGEF4	-1.16265906455696	6.50166779506329	-4.34345326628501	6.85795990662328e-05	0.000675781192068529	1.29324002034604
SDC3	-0.970119091139242	10.1434621929114	-4.3399032475412	6.93878147117267e-05	0.000683203098700079	1.28204112495616
HOMER2	0.882012359746838	5.95120438189873	4.33568759620192	7.03596287692155e-05	0.000692222781932313	1.26874768336592
SNRPA1	0.649751744050635	8.70136899962025	4.33248009002601	7.11079092910337e-05	0.000697103045207276	1.25863711351687
N4BP2L2	-0.761560609113927	8.56887753088608	-4.33031457999584	7.16174795904054e-05	0.000700159548499585	1.25181295774506
FAM174B	0.606224024556963	7.05720438797468	4.32693685947275	7.2419405860473e-05	0.000706886276072038	1.24117179638988
COL21A1	-1.31176529645569	8.94701800848101	-4.32341822095472	7.32640877941866e-05	0.000710938138718563	1.23009061355275
LCP1	0.877185788860761	8.22482924810127	4.32257220616266	7.34686080046177e-05	0.00071143123116225	1.22742687320682
ZFYVE21	-0.916542310379747	8.22037646835443	-4.32237928112818	7.35153245474522e-05	0.00071143123116225	1.22681946692488
MXRA7	-0.647233166835447	12.826866245443	-4.3160404741792	7.50664517648891e-05	0.000724747329014668	1.20686905414016
EYA2	1.66844878303798	6.4475053378481	4.3131857928654	7.57753665833576e-05	0.000729323218216254	1.19788865602178
MPZL2	-0.767148689873418	6.30479004392405	-4.31193093301576	7.60890498265701e-05	0.000731775091128346	1.19394189609223
TGFBR3	-1.04509651493671	10.2667648926582	-4.31039945672865	7.64735936706855e-05	0.000734335761032661	1.1891258238822
ATP6V0E2	1.10832647848101	8.93328813898734	4.30714129920138	7.72980016232751e-05	0.000741105782358752	1.1788823622451
SGCD	-0.716286803037978	7.16077590632911	-4.30071512249334	7.89494493290575e-05	0.000754027971438137	1.15868901382964
ZDHHC14	-0.853435726075954	9.29738306455696	-4.29562514529323	8.02818397767987e-05	0.000764987968279918	1.14270410183541
PCF11	-0.65744584835443	8.14853703126582	-4.29374004757904	8.07808303706759e-05	0.000769097296613637	1.13678617521999
C14orf132	-1.15912233341772	10.0675650459494	-4.28458388015209	8.32477510874484e-05	0.000789613504584996	1.1080587068554
STK17B	0.89875313721519	5.27814362531646	4.28282546212998	8.3729837972094e-05	0.000792974575332967	1.10254484545668
KIAA1551	-0.646318824050633	8.90890774721519	-4.27899842245789	8.47884663529992e-05	0.000801167121947365	1.09054796323234
PHKA1	0.671711986329113	7.22766270759494	4.27840893536719	8.4952682468023e-05	0.000802108369218992	1.08870049002013
BAMBI	-1.19584867696203	9.30441880683544	-4.27649845303932	8.54870238749089e-05	0.000805927781648344	1.08271376514324
PBX1	-1.30286538556962	10.7831236793671	-4.273926649566	8.62114965509991e-05	0.00081214107828316	1.07465662883493
IGFBP2	-1.80078040126582	10.0236948770886	-4.27276294151214	8.65412708930007e-05	0.000814629582568231	1.07101160191413
CBS	0.723054999493669	6.92425949797468	4.27105736442025	8.70268199774866e-05	0.000817959876487868	1.0656701202516
FCER1A	-0.789061009873414	6.0472275143038	-4.27075653540278	8.71127354639948e-05	0.000818148051074856	1.06472809247238
EML1	-0.954050575949366	8.27058162746835	-4.26891437827106	8.76406503586713e-05	0.00082186277556893	1.05896014821517
AKT3	-0.62737161670886	8.39343424278481	-4.26405178651004	8.90491392239174e-05	0.000832555807683854	1.04374042440223
HADH	-0.770483466582277	10.0244739897468	-4.26009760648102	9.02107106363148e-05	0.000840252200495487	1.03136983071394
BDH2	-0.740177829873417	9.85916989797468	-4.25899861835971	9.05361557240157e-05	0.000842651356423822	1.02793259402064
DNAJB6	-0.730050567594935	9.30977768708861	-4.25475125099745	9.18047046775604e-05	0.00085055398207277	1.01465218248209
NPL	0.886534270379746	5.21594533873418	4.25321223832236	9.22686104693347e-05	0.000853020899171452	1.00984158856515
EN1	1.70579985341772	5.26555313278481	4.25105304781651	9.29233019455253e-05	0.000858434313211043	1.00309380872927
HMGA1	0.657212986582278	6.79354192949367	4.24646857168788	9.43283817512411e-05	0.000869473784575657	0.988771878987691
SNAP23	-0.889891983797467	8.10961637873418	-4.24602902420426	9.44641774248386e-05	0.000870079545183083	0.987399103127347
ME3	-0.823400239746835	9.07224945303797	-4.24393900818554	9.51124811665499e-05	0.000874105526398137	0.98087254881382
IQGAP1	-0.668984239493669	10.2044836483544	-4.23630635387219	9.75170130410052e-05	0.000892836055063459	0.957050408850354
TAC1	-1.73936346075949	5.15950953620253	-4.23291831192521	9.86031992309832e-05	0.000900189207096976	0.946482393292749
NFKBIE	0.589469416962027	7.67168659481013	4.22918435328669	9.98139090487474e-05	0.000908175577264032	0.934839918998401
LMOD1	-1.36462474683544	9.85622105316456	-4.22800551383736	0.000100199131874372	0.000910741157651688	0.931165287949417
PLCL1	-1.80114339848101	8.20195168151899	-4.22769864259349	0.000100299648528499	0.000910987883050362	0.930208799035995
ATP6V0B	0.744682613164558	10.611691524557	4.22698663396054	0.000100533246917229	0.000911500831999243	0.927989658714887
MANSC1	-1.14291204987342	8.78509894139241	-4.21891374623451	0.000103219097184438	0.000933407363905305	0.902840757881031
NRIP3	1.01848792303797	6.91916858	4.21845557995442	0.000103373602574959	0.000933474690475925	0.901414134196935
ATF5	0.730697880000001	6.88693656253165	4.21461418270359	0.00010467789269035	0.000941797620031443	0.889455748455635
TCEAL2	-1.93736132810127	8.67099224582278	-4.20165524570615	0.000109196949978704	0.000978909264213417	0.849151678842754
IGFBP5	-0.89009722455696	10.4861515320253	-4.19014072003756	0.000113370907121811	0.00101267135454993	0.813388698863377
AMFR	-0.786072700000002	8.8886697064557	-4.18455055780534	0.000115452793975564	0.001029046582915	0.796042843684272
CCL4	0.772125790886077	7.2938561878481	4.17808682157307	0.000117906319382202	0.00104682324544359	0.775999966255279
RAB33B	-0.692308661265821	8.58766830481013	-4.17796484622866	0.000117953102478704	0.00104682324544359	0.775621883411293
FAM65B	-1.16014764253165	7.66866623417722	-4.177649747319	0.000118074040695635	0.00104714806376929	0.774645206135274
UFSP2	-0.708420324303798	8.65443632240506	-4.17737158005143	0.000118180904226081	0.00104734768513278	0.773783030722381
GALE	0.617366491392405	7.4390331021519	4.1750562453769	0.000119074038047399	0.00105300801737643	0.766607737769467
VAMP3	-0.717022552151899	10.0918252201266	-4.1731735266353	0.000119805119732105	0.00105796612133273	0.760774522298491
C1GALT1	0.775245136455698	6.07990663835443	4.16993036594623	0.000121074709115466	0.00106690105633614	0.750729180309175
ST5	-0.918583782278482	11.3736977703797	-4.16792041304439	0.000121868084712424	0.00107237004946099	0.744505425255788
GALNT2	0.668374779999996	8.03578230341772	4.16352068053086	0.000123622418038372	0.00108626747513406	0.73088676540705
SPOCK1	-1.52865559949367	10.0786295670886	-4.14604153780192	0.000130837291557149	0.00114158525085985	0.676850606957755
ENDOG	0.744607495696199	7.57401348734177	4.14476569758377	0.000131379632641288	0.00114390569346019	0.672910644525683
NR2F1	-1.10788666177215	9.29172280278481	-4.14429593653118	0.000131579870173752	0.00114484629858255	0.671460106831603
AGT	1.12252930303798	7.33140116240506	4.14281804720728	0.000132211759641079	0.00114953866085688	0.666897163835496
CXCL12	-1.39830983772152	10.8011828943038	-4.1406455498995	0.000133145985660956	0.00115685133517595	0.660191053667715
RRAS	-0.870099750126579	10.4042884583544	-4.14001945428887	0.000133416408639123	0.00115839030046388	0.65825872172764
TMEM8A	0.591236645569622	8.20637182126582	4.13816861467247	0.000134218942389515	0.00116269550875393	0.652547256664907
SULF1	-1.48674840835443	10.3336394173418	-4.13801252760527	0.000134286836304215	0.00116269550875393	0.65206564708011
LZTFL1	-0.626856869367087	9.16400195772152	-4.13703576143024	0.00013471246211253	0.00116556789518409	0.649052014732283
EZR	0.881085605063291	7.40103232405063	4.13457358708615	0.000135791170423553	0.00117281032388917	0.641456945370917
C3orf14	0.840960869620256	9.28919568164557	4.13447872756867	0.00013583289672621	0.00117281032388917	0.641164375684187
KLHL7	0.775958033670888	6.12347336544304	4.13329562040911	0.000136354361822699	0.0011756776086046	0.63751565831696
EFHD2	0.586274340000001	9.67392512518987	4.12457005490732	0.000140260663827339	0.00120448737971026	0.610621436997402
CDKN2A	1.22712633594937	6.6758566978481	4.11824295789746	0.000143160874928021	0.00122585201593538	0.591137010997604
PART1	-0.934540949620252	6.56461348316456	-4.11720362810555	0.000143642810547947	0.00122847693540214	0.587937756530622
CEP68	-0.608776311645569	8.99283384898734	-4.11672590690165	0.000143864856569952	0.00122849109984355	0.586467371046856
RIN2	-0.868022324556961	10.75249808	-4.11524968803056	0.000144553112376711	0.00123267269455305	0.581924216199412
CLIP3	-0.650089851645573	9.87046495088608	-4.10947788693514	0.00014727486832812	0.00125330004466205	0.564168723021894
DNAJB5	-0.740709528354429	7.69807739278481	-4.10586223421913	0.000149005112761221	0.00126542235297081	0.553052240260786
HEPH	-0.842309923797467	7.62234189759494	-4.10520900270822	0.00014931980692831	0.00126648504618147	0.551044358527053
FZD5	-0.748408179746833	6.81929134101266	-4.10517904435812	0.000149334254801036	0.00126648504618147	0.55095227725192
ARMCX5	-0.760223375949371	7.88294375987342	-4.10238128497974	0.00015068950710921	0.00127461439453342	0.542354404333237
CUX1	-0.684873261772154	9.94434887367089	-4.10235264569959	0.000150703441621703	0.00127461439453342	0.54226640690618
APOD	-1.66251350481013	9.45747170987342	-4.10075052978275	0.000151484947765687	0.00127948102820324	0.53734420097822
SH3YL1	-0.670893114177213	9.73458526088608	-4.09295956825797	0.000155341695997449	0.00130495432848736	0.513421273132457
TIAM1	-0.780132835443035	7.65597778075949	-4.09092557702533	0.000156364143670083	0.00131176838365388	0.507179356249442
NOX4	-1.39118077139241	7.16308971278481	-4.08754342393546	0.000158078742492697	0.00132436279810346	0.496803556909725
FERMT2	-0.758395116455699	10.7334622736709	-4.08532769609455	0.000159211880071605	0.00133295664394406	0.4900084051451
TMEM176A	0.979779560506328	9.15563520556962	4.0838865350437	0.000159953119831264	0.00133735887934342	0.485589648994635
LGALS2	-0.622396756202529	5.92154737734177	-4.08283432748405	0.000160496418149758	0.00134099833630377	0.482363949212183
EFNB2	-0.911790569620255	8.91747761822785	-4.07823088826987	0.000162894462822838	0.00135829257918627	0.468256213783811
SFXN1	0.69946356911392	7.27475494506329	4.0748343669469	0.000164686014097832	0.00137198987226678	0.457852221931782
GPRASP1	-1.30323965367088	9.24523504708861	-4.07469840283209	0.000164758126574562	0.00137198987226678	0.457435834696361
PAX6	1.21280316556962	6.1080652964557	4.06960445288067	0.000167482002626757	0.00139074849037733	0.441840649981877
PPAT	0.59294780987342	7.62301148620253	4.06753260079649	0.000168602315257017	0.00139650856986733	0.435500402247962
KLRF1	-0.605641834683545	5.46709679582279	-4.06133182206292	0.000171998807680845	0.00141801938656399	0.416534406083034
ARID5B	-0.773877187088603	11.3649211537975	-4.05961891162085	0.00017294868096039	0.00142395943156777	0.411297738201127
NPR3	-0.675396516708862	6.59137177582279	-4.05892275673037	0.000173336175315427	0.00142620407734681	0.409169782896242
IDH3A	0.694871001518987	8.64708076202532	4.05208184063521	0.000177188973040071	0.00144926106012221	0.388268590467242
DEPTOR	-1.05066702962025	8.2370027056962	-4.04870492479001	0.000179121293312142	0.00146410136784961	0.377957478639559
TGM2	-0.763357705316457	7.77894364683544	-4.04492267478788	0.000181309777951766	0.00147615882167156	0.36641378783664
NACC2	-0.954200037215193	9.74827859936709	-4.04092662825494	0.000183650089014102	0.00149227716308841	0.354223409026192
FNDC3A	-0.830995238227852	7.82486086670886	-4.03533700524223	0.000186972810049526	0.00151530966682435	0.337181729250609
DIXDC1	-0.846994953924048	9.62469883291139	-4.0344478332229	0.000187506710079597	0.00151864534399757	0.334471901259073
SYT11	-0.79913623443038	8.49107953949367	-4.02946940723728	0.000190523357264271	0.00153606363882675	0.319305236263091
CSGALNACT1	-0.994598447848102	8.81383231253165	-4.02906156530907	0.00019077255773095	0.00153609100419268	0.318063170006704
PAK6	0.586523529873416	5.47118225151899	4.02905889755465	0.000190774188826121	0.00153609100419268	0.318055045674655
IRS1	-1.28336324481013	10.1016838502532	-4.01980096961595	0.00019651663836232	0.00157416166574617	0.28987736032533
NAA15	0.749268922531644	7.06393109518987	4.01896758973282	0.000197041691261875	0.00157734986377011	0.287342458421696
CLU	-1.52686872582279	10.6729390722785	-4.01443181358984	0.000199923242251298	0.00159424982388704	0.273550565336135
LRRC49	-0.712356677721519	7.58778551025316	-4.01387537935188	0.000200279536729681	0.00159606593583808	0.271859160446168
SLC1A1	-0.690866350632913	6.43233709936709	-4.01336257649655	0.000200608437182451	0.00159710379746711	0.270300487308479
ETS2	-0.677527277215185	9.25597426772152	-4.011813485219	0.000201605166826635	0.00160266871752623	0.265592606723795
SERPING1	-0.982340455189874	10.6443523716456	-4.00608129435157	0.000205335253947271	0.00162695757052285	0.24817973725691
SFRP4	-1.95922349898734	10.565879588481	-4.00335835907648	0.000207130443356406	0.00163426252763528	0.2399125884168
LAMA2	-1.02074200278481	6.5966985186076	-4.00331995799816	0.000207155868834237	0.00163426252763528	0.239796018577515
CD36	0.888393618481012	5.6822991935443	4.00328566404832	0.000207178577520774	0.00163426252763528	0.239691916764424
SLC44A4	-0.661296987088607	6.14518090949367	-4.00229423543083	0.000207836121353001	0.00163840843347229	0.236682557003679
ECM2	-1.1529814756962	8.63712594189873	-3.99642350613179	0.00021177131757313	0.00166414726518227	0.21887040933671
TPST2	-0.723256935696204	9.40031604556962	-3.9961232836489	0.000211974483911017	0.00166469019116963	0.217959872069357
ANGPTL4	0.724152758987343	6.70605131291139	3.99328318060751	0.00021390578536777	0.00167350613177456	0.20934791038731
BAZ2B	-0.616495822278482	9.58328751468354	-3.99164245815095	0.000215029237586126	0.00168123615482956	0.204374211004274
S100A2	1.23628310455696	6.74418566949367	3.98662850318959	0.000218497915580046	0.00170620762254205	0.189181301557143
DENND1A	0.699631076962024	5.8221085878481	3.98478027049161	0.000219790128439149	0.00170983919951173	0.183583374958518
MYO5C	-0.712226755189874	8.03209428594937	-3.98476848008424	0.000219798395506162	0.00170983919951173	0.183547668416265
FGF7	-1.29616845848102	6.83247157962025	-3.9846621430697	0.000219872969298059	0.00170983919951173	0.183225635568484
RYR3	-1.24546868455696	7.18363586987342	-3.98458517025477	0.000219926965336681	0.00170983919951173	0.18299253249779
SHC2	-0.595929689113923	8.71558481772152	-3.97467371408115	0.000226987953536788	0.00175593920941605	0.152996037194841
CLK4	-0.67191126025317	8.69590118835443	-3.97279363909684	0.000228351834619204	0.00176539002405482	0.147310393072829
C21orf91	0.818369536202533	5.98121078936709	3.96831801934463	0.000231630573752941	0.00178447478191757	0.133780946931112
ENPP1	-0.691597171645568	6.38565658632911	-3.96562530873604	0.000233625065010837	0.00179535561264822	0.125644856786074
ACAT2	0.642005365822783	8.08415816620253	3.95038698338547	0.000245228608130151	0.00186909662280169	0.0796553383780836
KL	-0.692330548101264	4.90703242417722	-3.94890382984859	0.0002463872667558	0.00187338138209802	0.0751840231527474
ATP6V1B2	0.665372562025317	9.96746832303798	3.9488948301595	0.000246394313544303	0.00187338138209802	0.0751568941153415
RPS6KA2	-0.730542596202532	9.24627272392405	-3.94849146107962	0.000246710352951548	0.00187463631716427	0.0739409943109273
KCNB1	-0.779610168354432	6.92031538746835	-3.94737669320989	0.000247585810613548	0.00187898864582996	0.0705810153157236
FBLN2	-1.07317898886076	7.97182495443038	-3.94567766399265	0.000248925879276079	0.00188800471416725	0.0654609783596989
TNFRSF11B	-0.591557558734176	4.94847900037975	-3.94391045430167	0.00025032715594103	0.00189747372903775	0.0601366865684918
SLC7A11	0.628184084050633	5.04893066278481	3.94093313233909	0.000252705216828197	0.00191433067244594	0.05116932700669
RGCC	-1.00536815670886	9.90685346493671	-3.93617834910969	0.000256548288605655	0.00193563211179287	0.0368557196751853
PLA1A	-1.39664696303798	7.72338255113924	-3.93541346131582	0.000257171758565257	0.00193773008595984	0.0345539679249729
PTRF	-0.781774709873414	10.2665210460759	-3.93432533207562	0.000258061228657484	0.00194021357583411	0.0312798957692397
PTX3	0.862028441265823	5.69092305556962	3.93421276090894	0.000258153417145453	0.00194021357583411	0.0309412071645019
USP25	-0.692002894177213	9.58064825468354	-3.93247364478939	0.000259581687516971	0.00194858901584686	0.0257094328937804
THBD	-0.913314081265824	8.36862341050633	-3.93204149052331	0.000259937781332155	0.0019500830773535	0.0244095715081096
ABLIM1	-0.759757128860756	8.09942165075949	-3.92283805855833	0.000267634325964173	0.00199337000070256	-0.0032554805917453
HILPDA	0.592134874177217	8.70427195151899	3.91378741766144	0.000275417388165477	0.00204032356292516	-0.0304283212274026
ADRA2A	-0.999635824556964	7.69330066367089	-3.91007709922339	0.000278670801198139	0.00205950992123577	-0.0415583814097218
FAM3C	-0.704415475443039	10.7201973427848	-3.90626214333753	0.000282054625624343	0.00207833248175183	-0.0529965710572178
SLAMF8	0.808992070886078	5.94680562025316	3.90445709550831	0.000283669468472917	0.00208655577386957	-0.0584065172974988
IGFBP3	-0.904813224050635	10.8118980613924	-3.90387962085582	0.000284187973256235	0.00208909288096472	-0.0601370019212943
GJC1	-0.799836123291135	7.92517009632911	-3.90368030635686	0.000284367146585835	0.0020891730721951	-0.0607342449189661
PLEK	0.651023965569622	7.50028264987342	3.89948399850687	0.000288164810599735	0.00211293818205907	-0.0733047073613413
PLSCR4	-0.959042829620257	9.65100367506329	-3.89391001636709	0.000293285001690829	0.00214327638669413	-0.0899911517468697
FAM155A	-0.659500868101267	6.1385644386076	-3.89204506969513	0.00029501762937696	0.00215213800607775	-0.0955713111703824
ARL4A	-0.726496287088608	9.81084281088608	-3.87316687401937	0.00031312140244125	0.00225905656115533	-0.15197785988993
PDZD8	-0.736493868607596	8.25084112468354	-3.8721230143491	0.00031415308474935	0.00226379843310965	-0.155092596722141
RHOBTB3	0.66723611341772	6.59263865265823	3.87024077859805	0.000316021650908855	0.00227330522461433	-0.160707810060402
ENOX1	-0.68883303898734	7.20495265063291	-3.86923098121382	0.000317028526126373	0.00227922766669661	-0.163719709235111
DRAM1	-0.658685360759492	8.62483830316456	-3.85910424397452	0.000327298474479069	0.00233909022533665	-0.193901396127049
ADH1B	-1.33994095696203	6.23808000936709	-3.85897905636894	0.000327427417174219	0.00233909022533665	-0.194274241450168
CDO1	-1.27785884556962	8.07699228303797	-3.84486224863908	0.000342285975867979	0.00243124867069613	-0.236276818105524
RP11-499E18.1	0.630013551898735	6.97052796025316	3.84315128031682	0.000344130383587735	0.00244155591007161	-0.241361972311473
CLN5	-0.615122139240505	7.97761314531646	-3.84204523236256	0.000345327784158591	0.00244182910328923	-0.244648602868443
DGKI	0.751186404050635	5.53341042202532	3.84185683201412	0.000345532144849057	0.00244182910328923	-0.245208385535507
AGO3	0.586715084303796	7.11422806493671	3.83545039591009	0.000352551054708374	0.00248708744048817	-0.264234683931253
RNF24	0.586095329113926	7.66582830911392	3.8346131149828	0.000353478467006309	0.00249003565464691	-0.266720042346257
GOT1	0.598312184303799	8.36747617468354	3.83453003056321	0.000353570623320112	0.00249003565464691	-0.266966651634558
FAM117A	-0.858447078734182	9.28908485734177	-3.82819801405219	0.000360662521080118	0.00253136566519545	-0.285752746649641
DUSP10	0.862315215443037	7.10762236392405	3.82548598745837	0.000363741730897027	0.00255009448380434	-0.293793790897984
CLK1	-0.697618053924053	9.39915422443038	-3.82346010068583	0.000366058405607352	0.0025648877900795	-0.299798455922907
TNS3	0.705546811898733	10.6160124872152	3.81470458555256	0.000376235054408882	0.00262287166509864	-0.325729782397216
SDC1	0.965647071139239	7.16607489253165	3.81442888787455	0.000376559883893533	0.00262366302941757	-0.326545798155801
LTBP2	-1.12924535696202	10.0178922878481	-3.80972692548063	0.000382141517762109	0.00265658963299795	-0.340457849981188
CPS1	0.71124981544304	5.72106891278481	3.80948793474929	0.000382427336732822	0.00265708887122256	-0.34116472176439
MMP9	1.95562386835443	8.12399638177215	3.8076694907946	0.000384608838585199	0.00267075130865427	-0.346542414020401
SALL2	-0.591904309873421	8.94427773696203	-3.80313117262182	0.000390105615811653	0.00270644897385725	-0.359957526526674
RSBN1	-0.587152877974683	8.66202690506329	-3.80124790986379	0.000392408736596362	0.00272035001316607	-0.36552183631868
SPAG4	0.625412355189876	6.23206246518987	3.79797266839655	0.000396445366270289	0.00274220928557767	-0.375195334298549
NMU	1.27770247189873	5.61169649012658	3.78870121527618	0.000408089929641901	0.00280867215434249	-0.402554154076978
F8	-0.723308894177215	8.6594451513924	-3.78009191200626	0.000419196956158972	0.00287079393693866	-0.427926368134937
ASS1	-1.14469713721519	9.84285797189873	-3.77911023948636	0.000420481742984715	0.00287800513831214	-0.430817419983629
CCKBR	-0.880229459240507	5.8416347356962	-3.77600096801366	0.000424576114558743	0.00289963533463221	-0.439971593422496
ITGB3BP	0.659763845063294	8.73612474936709	3.77524576565824	0.000425576356863887	0.00290486863486642	-0.442194402079583
KCNMB1	-1.47949070303797	10.7665568018987	-3.77460774933095	0.00042642315533691	0.00290904939377092	-0.444072103800365
HTR1E	-1.15167163316455	6.89632337177215	-3.76854125499961	0.000434556183503866	0.00294511439649782	-0.461917282049091
GALNT10	0.852122991645569	7.76857552367089	3.76238599084282	0.000442960545914407	0.00298902072721374	-0.480007459129994
CSRNP3	-0.619945954430381	6.24756928987342	-3.75955331735806	0.000446880554796829	0.00300730025385227	-0.488327149831157
C2	0.800229240759496	8.1291325464557	3.75833014462037	0.000448583536749228	0.00301549171211609	-0.491918596145742
HSPG2	-0.808642759999993	9.63290705367089	-3.75698524598977	0.000450463192953653	0.00302485181379803	-0.495866706844029
HOXC6	1.70090311772152	7.44830287	3.7564484920267	0.00045121548212221	0.00302662961968091	-0.497442194640006
C9orf91	0.596089360759494	7.0684298143038	3.74166986765907	0.000472409240430202	0.0031508801966443	-0.540771726409564
AKAP12	-0.643596912405066	11.0936655762025	-3.73952313947938	0.000475566280187874	0.0031694207916332	-0.547057860888658
LIF	0.598303098734176	6.93945634303797	3.73667091232569	0.000479792212798891	0.00319244379105629	-0.555406767806187
PKD1P1	0.60266254126582	7.32780144886076	3.73454746865485	0.000482961760539144	0.003206659475323	-0.561620115682325
SPSB1	-1.01060093164557	8.32311633113924	-3.73321538566986	0.000484960342710131	0.00321648911062446	-0.5655168836003
DHCR24	1.06644001949368	8.25849084493671	3.72641561756891	0.000495286718640682	0.00327622796944204	-0.585396319630314
MEIS2	-1.34080806050633	10.7140208224051	-3.72328579303317	0.000500110440643552	0.00329584460245772	-0.594539718607336
ZNF302	-0.615468264810128	8.77391043949367	-3.71088015333401	0.000519677639567239	0.00340671466360445	-0.630739040225714
NRTN	0.919853289113924	4.78407783746835	3.71066176734473	0.000520028592449529	0.00340721636087248	-0.631375679046436
TRIM5	-0.615446925316455	7.97375024898734	-3.70210676807381	0.00053395714623675	0.00348011124812362	-0.656298672376862
TNFSF10	-1.26205588481013	8.39476839202532	-3.67285522136478	0.000584337340747399	0.00376498828371547	-0.741271125827778
ENAH	-0.722920550632912	10.8234230039241	-3.67213693118511	0.000585630051515578	0.00376945459252062	-0.743352879445924
PTPLA	-1.37201737392405	9.45892123227848	-3.6713934601168	0.000586970968038359	0.00377412301354959	-0.74550736912853
FMO3	2.04838810810127	5.70388700240506	3.66919097124589	0.000590960652320158	0.00379584452105902	-0.751888463062221
PDLIM5	-0.675196616962025	8.12644660949367	-3.66798307632101	0.000593159710978253	0.00380603150982222	-0.755387076387549
C8orf4	-1.32984441240506	8.20652403658228	-3.66546981064073	0.000597760458831328	0.00382763994680235	-0.762664538855415
GLB1L2	-0.98049784658228	8.46854341772152	-3.66059031374958	0.000606790655181255	0.00387799465046403	-0.776785603132394
PTGER2	-1.1698639035443	7.22186409936709	-3.66054577494235	0.000606873679595008	0.00387799465046403	-0.7769144472894
GJA4	-0.640092422531646	8.3970248821519	-3.65856034459553	0.000610585783838071	0.00389570045844475	-0.782657095071731
RCBTB1	-1.16418048253165	8.49826263924051	-3.6581319888259	0.000611389517853877	0.0038988249890466	-0.783895836052306
NCF2	0.746318940506329	5.86006207936709	3.6575957226592	0.000612397155999764	0.00390324593885681	-0.785446521238357
NBEA	-1.13490765417722	8.11134988708861	-3.65331705085178	0.000620493933711392	0.0039447274352077	-0.797814225928468
PLVAP	-0.927972164810127	10.2633813940506	-3.6531106789529	0.000620887045106919	0.00394520652612462	-0.798410544850175
CD151	-0.699321735696204	10.5646271412658	-3.65028692440663	0.000626289957387876	0.00397546835937008	-0.806567950717417
CTSD	0.648979681518989	9.38928950506329	3.64717273359629	0.000632300815262172	0.00400338955751919	-0.815560202155236
EYA1	0.999227615949366	6.28014944316456	3.64129253549296	0.00064380151634718	0.00406790820710768	-0.832527341882725
LAMA3	-0.979740430886077	8.05822009544304	-3.63244752077517	0.000661479045414375	0.00415844244448854	-0.858019792517374
ALDH1A1	-1.50741946987342	7.65138492607595	-3.63215121430291	0.000662079213304726	0.00416010906497544	-0.858873168693843
DMPK	-0.788160247848099	9.19719069405063	-3.62974497794976	0.0006669723864798	0.00418027720874972	-0.865801756606245
PAM	-0.833203223544304	10.9254329867089	-3.62892999857382	0.000668637514392472	0.00418859908107817	-0.86814783337925
FAM179B	-0.63844346835443	8.93197046708861	-3.62662644058849	0.000673365590006125	0.00421609035073931	-0.874777433332225
NR2F2	-0.862284477215189	10.0816954748101	-3.6260200177015	0.000674615591754456	0.00421966105149789	-0.876522304778574
HYAL1	-0.814383341772154	7.65215042531646	-3.62193042597981	0.000683103540199874	0.00425987622055331	-0.888284968859224
FRY	-0.808447618987342	7.08151034721519	-3.61692320308966	0.000693635294745963	0.00431904504491769	-0.902676533615232
REM1	-0.705985441265821	7.20440920696203	-3.61399451112036	0.000699867099423155	0.00434694842743266	-0.911088734277288
IER5	-0.610794802278484	9.88696588189873	-3.60599221300785	0.000717169168942525	0.00443242028954677	-0.934053946826656
PPAP2A	-0.604915704303798	11.699171861519	-3.60591512321542	0.000717337821465164	0.00443242028954677	-0.934275037768042
MEIS1	-1.18690757240506	10.6259697044304	-3.59797218236914	0.000734919788961621	0.00452617266852554	-0.957040420978525
CX3CL1	-0.590515410379746	8.03214640594937	-3.59738186723183	0.000736242799971712	0.00453207268440693	-0.95873116788743
SLC12A8	0.746541516455697	5.76842245620253	3.58481204647619	0.000764960912791654	0.00467831277943491	-0.99469458026708
GRP	-1.21890561518987	5.88475903316456	-3.58462192856488	0.000765403388784709	0.00467831277943491	-0.995237961584375
DHRS2	0.871141534430381	6.14756557607595	3.58358272560392	0.000767826333687372	0.00468785335696016	-0.998207839278411
THEMIS2	0.7000517756962	6.84925371873418	3.58352195704061	0.000767968244849949	0.00468785335696016	-0.998381490660005
COCH	1.39765541316456	5.60180899518987	3.58029073715126	0.000775550248173127	0.00472948520693396	-1.00761250082126
TWSG1	-0.772434664050632	8.32647605658228	-3.57789055773582	0.00078122849809793	0.00475477109430584	-1.01446622774291
ATP10D	-0.652997020759496	9.08500631189873	-3.57662610418267	0.000784235854958388	0.00476373403872962	-1.01807580120913
COPS3	0.633260829620252	9.77114283506329	3.57608408924187	0.000785528360857177	0.00476925189652944	-1.01962283601263
PDLIM3	-1.03828625696202	8.97065257632911	-3.57487713836238	0.000788413813740233	0.00478209375251526	-1.02306725718309
GDF15	0.724922825063289	6.26489795607595	3.57452031393016	0.000789268811172283	0.00478237133282242	-1.02408543967487
KPNA3	-0.912036587088609	8.87426710670886	-3.57437589389041	0.000789615112136433	0.00478237133282242	-1.02449751885218
CSPG5	0.637407384303797	6.25462046987342	3.56378600324284	0.000815407913624314	0.00491461391046577	-1.05468744319563
STRA6	-0.804615887341774	7.5941144213924	-3.56031025645408	0.000824047555729106	0.0049546607515412	-1.06458472015677
WNT5A	-1.47350044962025	8.66014849746835	-3.56004327252051	0.000824714800989271	0.00495627249229564	-1.06534472877098
MARCKS	0.602419426075945	9.78979653278481	3.55878347702499	0.000827870247981308	0.00497282873678564	-1.06893046748701
TNFAIP6	1.2412996521519	6.66662580506329	3.55141141200403	0.000846567773418278	0.00507144591731125	-1.08989848695343
HOXA1	0.635765553164557	5.36503859253165	3.54895571120473	0.000852885156070854	0.00509596828574385	-1.0968774282053
ZNF204P	-0.696995600506328	5.65984234556962	-3.54829918967972	0.00085458169524655	0.00510364902750416	-1.0987427367369
TTLL7	1.01511262607595	7.01101524063291	3.5426060724221	0.000869429238328512	0.00517489617597642	-1.11490946609048
MYLIP	-0.779556701772149	9.10680680886076	-3.54199138912119	0.000871046975432968	0.00518204084665823	-1.11665406240899
GATM	-0.825377570632913	7.2519719878481	-3.54026274748995	0.000875611874767366	0.0051992333989056	-1.12155933886793
CTSF	-0.674436083544299	9.91226614607595	-3.53936122389577	0.000878001621465894	0.00520595421782261	-1.1241169830875
SIGIRR	-0.636144722531645	8.42166274303797	-3.53768196186643	0.000882469599797735	0.00522247023407468	-1.12888006149681
ADAMDEC1	0.704183156708862	4.65755233759494	3.53180427294194	0.000898279824462776	0.0052958415482098	-1.14554105264748
OXTR	-1.49669335367089	6.80249816113924	-3.52934849921612	0.00090496531177961	0.0053276668141563	-1.15249735840919
DLX5	1.21485629113924	6.13880879493671	3.52752556881776	0.000909958658811142	0.00535198801885322	-1.15765919258348
TUBA4A	0.781131833924054	8.65010161367089	3.52632540343318	0.000913260480041128	0.00536551529314749	-1.16105673171693
LYPD1	0.587330187341773	5.92871751088608	3.52254772670361	0.00092372819358389	0.00541501853235957	-1.17174643932002
TXNIP	-0.982789849367085	10.9088018763291	-3.5204995783594	0.000929451254638971	0.00543829725617223	-1.17753924201375
MAGEA6	1.96411489518987	5.6719199843038	3.51870077436587	0.000934505474967868	0.00546015057750637	-1.18262516574874
ACSL5	-0.908409669873416	7.17253354810127	-3.51604188775778	0.00094202438280153	0.00549374106945223	-1.19014004218696
SPRY2	-1.04448907721519	8.25809443405063	-3.51187034059799	0.00095393728233049	0.00554498375347161	-1.20192335766241
CCNG2	-0.590083400759497	9.04747773075949	-3.51163247956114	0.000954620867220425	0.00554636063987309	-1.20259498898548
HSPA2	-1.45028724253164	10.157016561519	-3.51112802038008	0.00095607217082978	0.00555219460852318	-1.20401930463961
AMIGO2	-1.51082714303797	10.7456449168354	-3.50239124896919	0.00098154377031755	0.00567226464042976	-1.22866773465725
P2RX1	-0.619837001518986	7.11828995341772	-3.50117973259413	0.000985126566740237	0.00568899137332409	-1.23208279705667
RGS1	1.05051936556962	6.18502233822785	3.49845051472333	0.000993243381052306	0.00573053430257687	-1.23977341204795
ELN	-0.599277383797467	8.28160678911392	-3.49696562965475	0.00099768623999867	0.00575349389494821	-1.24395613285099
CLCN4	0.594090395949367	5.28991264329114	3.49557068034834	0.00100187726294406	0.00577230074093429	-1.24788454613839
TBL1X	-0.600218676962024	8.17879957898734	-3.49456855252522	0.00100489843758901	0.00578702180014155	-1.25070612694482
CDH13	-1.06285750936709	7.75771794253165	-3.49042667769138	0.00101747757857559	0.00585132080388817	-1.26236279187844
IGF2BP3	0.969729302278481	4.76384503088608	3.48961240689107	0.00101996816403509	0.00585815578033595	-1.26465345356274
UNC5C	0.604776891392407	4.99485606670886	3.4880247247623	0.00102484108133414	0.00587733342533244	-1.26911890894734
PITX2	0.718299356455696	4.29801803291139	3.48778488327545	0.00102557912985347	0.00587885063539277	-1.26979337186063
TRAC	0.60711377341772	7.99971823886076	3.48669453934626	0.00102894076534287	0.00588996244467363	-1.27285919741536
RASGRP3	-0.59460679670886	6.71180696164557	-3.48512029797631	0.00103381283663775	0.00591239989852341	-1.27728462626732
NSG1	-0.810721662784813	6.99308247822785	-3.478309107566	0.00105514708098946	0.00601225615308174	-1.29641802611779
TAGLN	-1.16984312303797	13.5963735850633	-3.4768485848719	0.00105977608874811	0.00602540981635833	-1.30051785884591
FAM111A	0.630632166329113	8.8144435935443	3.4768152362138	0.00105988201022282	0.00602540981635833	-1.30061145971521
TSPAN13	-1.04087048886076	9.27040745962025	-3.47499844766965	0.00106566773271397	0.00604999111539857	-1.30570988572181
NDN	-1.1273885756962	10.6137414987342	-3.47448976127108	0.00106729307365456	0.00605644917847121	-1.30713711619429
ACAN	0.610639215443035	7.26642770822785	3.47427822538802	0.00106796966240299	0.00605729123323929	-1.30773058902343
CASQ2	-1.32678136405063	9.15127849113924	-3.4735837769293	0.00107019370091713	0.00606459378849252	-1.30967873994004
TPD52	0.872311645316455	6.13279405151899	3.46714492401619	0.00109102593698311	0.00614060654287504	-1.32773057379652
DCSTAMP	0.715231514177214	5.79209950746835	3.46588104522735	0.00109516018393634	0.00615550422985678	-1.33127157789693
PRKCB	-1.0341272843038	7.6831319464557	-3.4553062939016	0.00113034050736666	0.00632746065800921	-1.36086813082236
LIPG	1.14139584556962	5.04963260708861	3.44837733306822	0.00115397263856516	0.00642227770781259	-1.3802310614477
PHF11	-0.873853592151898	9.12438273278481	-3.44746577638468	0.00115711640638543	0.00643671922118344	-1.38277663909542
PROCR	-0.881430839746834	8.72675485379747	-3.44700358032545	0.00115871353668137	0.00644271709423909	-1.38406719317183
CD44	-0.867982041012658	9.12385667822785	-3.44576454010976	0.00116300543050073	0.00645790493072321	-1.38752634859014
HEG1	-0.612610929113922	9.83996300405063	-3.44216650797213	0.00117555453299786	0.0065101182344788	-1.39756704570417
SALL1	-1.54970355898734	7.38465427518987	-3.44163367719786	0.00117742384259623	0.00651756327671636	-1.39905342359325
SMAGP	-0.607634117721517	7.79904182898734	-3.4363933093165	0.00119595976161744	0.00659078402141239	-1.41366440079258
CELF2	-0.817555637468354	8.8832671043038	-3.43560645838464	0.00119876682607203	0.00660287764986967	-1.41585709152524
SETMAR	-0.728964236708859	8.22848314721519	-3.42738092698189	0.0012284888641052	0.00674609364738179	-1.43876050473843
DOCK4	-0.623470141265827	8.80081897189873	-3.42253186825092	0.001246337426072	0.00682900506712709	-1.45224660512627
LACTB2	0.770515928101267	7.56975611265823	3.41625801175596	0.00126979658696277	0.00693001952691416	-1.4696779274035
IL2RG	0.590094035696204	7.94669434164557	3.41226075493739	0.00128496141824331	0.00699127123966211	-1.48077367502138
CROCCP2	-0.61395722202532	8.72504931835443	-3.41058612706205	0.00129136567828534	0.00701689114292812	-1.48541979845292
CLIC2	-0.934650847088609	8.05543429873418	-3.41033936086683	0.00129231194453882	0.00701896111259579	-1.48610431313956
ST8SIA1	-0.907436320759492	5.88483712341772	-3.409167942827	0.00129681294120901	0.00703725064600133	-1.4893533406347
BCAR3	0.84984039772152	6.89604291278481	3.40732022210512	0.00130394283131703	0.00706667577199136	-1.49447675295889
ITIH5	-1.08910657848101	8.54549839607595	-3.39832414507246	0.00133919197033852	0.0072355994359108	-1.5193968405734
ACTG2	-1.33928935037975	13.1887579392405	-3.39664523519336	0.00134586988529375	0.00725950253247007	-1.52404309208843
PLCB4	-1.13833257265823	6.95779534962025	-3.38659498183077	0.0013865113746693	0.00743625279822636	-1.55182665324074
DIRAS3	1.33926943670886	6.48831078721519	3.38028066099243	0.00141263876942512	0.00755679576095748	-1.56925624215356
C1orf106	0.66699562202532	6.23519455278481	3.37706239579038	0.00142613451279009	0.0076093193428456	-1.57813192963152
HCP5	-0.8900522721519	7.78486707886076	-3.37184546092344	0.00144827203528573	0.00769766506425841	-1.59250859260623
G0S2	0.979639820759491	7.84625402860759	3.36780837065021	0.00146562648916259	0.00776994811675605	-1.60362437288534
GPR137B	-0.806658938734179	8.85433066303797	-3.36525937234063	0.00147668546452436	0.00779529197599255	-1.61063854233269
ISOC1	-1.1771554513924	11.2874646358228	-3.36258072504743	0.00148839224474723	0.00784375132036571	-1.61800589887343
EDNRA	-0.96287388177215	9.38498574924051	-3.36054617784916	0.00149734283897965	0.00788757262994116	-1.62359927238274
KDELC1	-0.91024733037975	8.99084808822785	-3.35544788707324	0.00151999665226414	0.00798995700021657	-1.6376061848938
TRIB2	-0.91124611949367	9.24533633518987	-3.35103752835982	0.00153985564117615	0.00808066257009426	-1.64971234991027
CORO1A	0.628863548101266	7.40770214746835	3.35085162428653	0.00154069811328731	0.00808166783885733	-1.65022242609653
PDGFA	-0.696228546075952	7.69626477759494	-3.35030873047194	0.00154316087954746	0.00808934596302045	-1.65171189496795
PCSK1	1.31553412303797	5.10043862126582	3.34513569073682	0.00156681573496759	0.00820134239686238	-1.66589691348766
ITPR1	-0.818738107088608	9.03818187810127	-3.34165776677678	0.001582912174645	0.00827513160437569	-1.67542600950623
PLN	-1.49748379367088	10.8107218424051	-3.34112124154967	0.00158540922433018	0.00828469736080957	-1.6768954699687
RGS17	0.840112503291141	6.30507480481013	3.33547985799702	0.00161189195488905	0.00839834264032837	-1.6923373711433
PLA2G7	1.0618842643038	4.95496120556962	3.33120327782258	0.00163224667294947	0.00849014440357796	-1.70403250868029
SIX1	0.643888254936712	5.81979034392405	3.32940353857778	0.00164088530597919	0.00852436483641743	-1.70895141695632
FST	0.620836199493671	6.67214542607595	3.3186108828876	0.00169360526516608	0.00876523675377327	-1.73841385067646
DNAJB4	-0.604977138227852	8.45736546556962	-3.31592641544687	0.00170696540056355	0.00882702307929907	-1.74573267501091
CTNNAL1	-0.638997499493669	10.2312384401266	-3.31475936782716	0.00171280467921523	0.00884984723143416	-1.74891329735199
SCD	0.596250479493669	7.41144873113924	3.30513584414553	0.00176168206767604	0.0090609132362327	-1.77511377679033
CRABP2	-1.33342984202531	11.0097914810127	-3.30273671424755	0.00177407120683824	0.00911223925533764	-1.78163798560272
SLC38A6	0.716691026835443	7.12114343721519	3.29996933430332	0.00178846444446247	0.00917585724894465	-1.78915987548362
ZDHHC13	0.592447328101266	7.24580354151899	3.2912693567546	0.00183443674775057	0.00938457629174747	-1.81278074234159
STAG3	0.604093117974688	6.33502841670886	3.29034934039603	0.00183936314641167	0.00939816165672726	-1.81527630857946
SOBP	-1.01587239594937	8.79706355063291	-3.28786434785624	0.00185273215403978	0.00945091307500327	-1.82201468509643
DDX58	-0.69488239443038	6.86765778936709	-3.28432805609503	0.00187191564771072	0.00953320269040081	-1.83159819071391
TCF4	-0.712829744810124	10.046657018481	-3.28038287485364	0.00189353899297201	0.00962258914870352	-1.84228202673656
NUDT11	-0.662604519240507	8.47930828746835	-3.28010874088003	0.00189505025454232	0.00962258914870352	-1.84302409624274
SPI1	0.802392120000001	6.27120169316456	3.2799553771782	0.00189589622443359	0.00962258914870352	-1.84343922823536
OXCT1	0.600741746075947	10.1735541836709	3.27681154076724	0.00191331686739311	0.00968936033272665	-1.85194637343324
AMOTL2	-0.733923244303801	9.44689552265823	-3.26890974320798	0.00195777322398322	0.00987315692484797	-1.8733053648704
SYNGR3	1.11174482886076	5.36558406025316	3.26847454085791	0.00196024988090458	0.00987762277650619	-1.87448077970395
CA12	-1.04656416759494	8.49775597417722	-3.26754363641583	0.00196555743645905	0.00989633460303148	-1.87699467267924
GNAL	-0.690724371139241	6.44708827139241	-3.26692663283117	0.00196908276913121	0.00991006552960402	-1.87866062794843
FAM184A	0.818375297721519	6.56647205240506	3.26167436444559	0.00199933527760766	0.0100176540786024	-1.89283395690901
ZNF37BP	-0.585787324050633	5.93473597063291	-3.26079686815011	0.00200443220101084	0.0100391408663778	-1.89520046528024
LSR	-0.896958524050633	7.91988114025316	-3.25811247292856	0.00202010083046748	0.0101094606654914	-1.90243743242096
PLK2	-0.821662209113921	9.4848370556962	-3.25737547414135	0.00202442285317525	0.010127008116448	-1.90442366542535
FBXL7	-0.679067572405062	10.5235601583544	-3.25185172388808	0.00205709539641395	0.010249348006306	-1.91930111642443
SELE	-1.09014548886076	5.32979494518987	-3.24717948700057	0.00208511963556263	0.0103423631082652	-1.93187242262162
PLEKHA5	-0.674614855949365	10.3321486226582	-3.24616578802332	0.00209124726907006	0.0103652399571951	-1.93459838103632
FAM60A	-0.89860541848101	10.6830025446835	-3.24484299466666	0.00209926890916646	0.0103966983550901	-1.93815470468553
POPDC3	0.887421626835444	5.94228505367089	3.23418667550533	0.0021649590055739	0.0106371709589258	-1.96676996539004
MAGEA12	1.64434684582279	5.4366862256962	3.22576395673925	0.00221824855241616	0.0108389508173157	-1.98934420092095
EGR2	-0.90108427443038	8.50374400987342	-3.22357355200207	0.002232308497759	0.0108905077831732	-1.99520857419151
MYLK	-1.1040500086076	13.1354792992405	-3.2188502204087	0.00226291373640223	0.0109966093742349	-2.00784554135835
RAI14	-0.617816474936705	11.0727714959494	-3.21173571563868	0.00230976106006626	0.0111935961443336	-2.02685716393227
GFPT2	0.789531617215192	7.69261814405063	3.20899441108285	0.00232805489196254	0.011260276407716	-2.03417525225043
VGLL3	-0.951466913670887	7.6736166743038	-3.20495628713618	0.00235525201636312	0.0113785249164064	-2.04494785346795
SLIT2	-0.814802231392404	9.22656325240506	-3.20196863659093	0.00237556666550442	0.0114588328356266	-2.05291237754222
DNM1	0.848745518734178	8.22063744898734	3.19927721524522	0.00239400844917164	0.0115254008937244	-2.06008305083209
VSNL1	0.958947021518987	6.1982188335443	3.19538155641284	0.00242094096389419	0.0116325089039126	-2.07045514790812
RRAS2	-0.599043464810127	8.12080606329114	-3.18857017878057	0.0024687187285791	0.0118072464306772	-2.08857037540765
GPR183	0.882232133670886	7.11238959797468	3.18827099445085	0.00247083756832003	0.0118113510595913	-2.08936549102332
DYNC2LI1	-0.607240699240507	7.78967910556962	-3.18096022452158	0.00252314852731311	0.0120061981290096	-2.10877944474476
SERINC5	-0.738090975949369	9.87114978772152	-3.16268924284064	0.00265848193068807	0.01254092387972	-2.157170173075
PPM1E	0.585260924556964	5.64379497139241	3.15501880726605	0.00271730926141582	0.0127457921381711	-2.1774304542663
PRKCZ	-0.660786873924056	7.20782984759494	-3.15251071343881	0.00273680902491696	0.012808224973	-2.18404813370435
ISLR	-1.06404973164557	10.3854937139241	-3.14945609326849	0.0027607357239932	0.0129104688320526	-2.19210312773922
SYCP2	0.680663885569619	4.47828468683544	3.14587789890218	0.00278901382694216	0.0130230897613065	-2.20153219218463
TRPC1	-0.586708379493669	7.91925475531646	-3.14533014439666	0.00279336664760029	0.0130385113897012	-2.20297497735579
DMRT1	-0.836784813164557	4.71845662531646	-3.14477479893961	0.00279778631419569	0.0130525438195191	-2.20443758678987
CTGF	-1.12314615088607	11.2792805668354	-3.14265889851801	0.00281468586125359	0.0131182956656624	-2.21000864699346
SPHK1	0.833694852151902	8.11954438734177	3.14246355996577	0.00281625084801263	0.013120664363574	-2.21052283804824
MYL9	-0.780056920506325	13.2932356326582	-3.13890924935579	0.0028448701039062	0.0132341353353688	-2.21987516452306
CEMIP	-1.19402324759494	8.08820005341772	-3.13745461473507	0.00285666148682919	0.0132740677471823	-2.22370066108541
ANK3	-0.646349747341772	6.80633918683544	-3.13449800883188	0.00288076973989385	0.0133411551997471	-2.23147250623418
KCNN2	-1.15271078936709	6.41158751189873	-3.13059348028161	0.00291290058204936	0.0134648449838886	-2.24172861778809
MRC1	-0.814684520759493	7.82461235278481	-3.12914703635426	0.00292488883341517	0.0134951570675761	-2.24552586113834
KCNE4	-0.997702778987339	9.79628087050633	-3.12722419046071	0.0029408973607241	0.0135438359164505	-2.25057195558509
FZD7	-0.938247406582278	9.42941113113924	-3.12292938068119	0.0029769513894223	0.0136794331795216	-2.26183528150629
SYNC	-1.04091703240506	8.63912944531646	-3.12120207730591	0.00299156852671544	0.0137364329984093	-2.26636229475693
AC012065.7	-0.788388262531647	7.70643097303797	-3.1206535861701	0.00299622416967861	0.0137527243218963	-2.26779946087923
DPYD	-0.694703561012657	9.1776878364557	-3.11956513627617	0.00300548319892248	0.0137850311776216	-2.27065093648975
GSTM1	-0.995069285063293	10.0844438118987	-3.11396316590756	0.00305356376573455	0.0139437468611108	-2.28531621856427
QPCT	-1.15121986202531	8.01192157506329	-3.10336343662111	0.00314652219205321	0.0142737374996466	-2.31301669504379
PCOLCE	0.965253610379749	9.82666134746835	3.10306652347788	0.00314916395167264	0.0142805038801926	-2.31379171140704
FAM69A	-0.864957213924047	9.23237011481013	-3.10260541783655	0.00315327072870619	0.0142886895502249	-2.31499521187651
HDAC9	-0.708622816455698	8.7797639543038	-3.09286520109931	0.00324120440512244	0.0146040731110575	-2.34038938985114
GSTM2	-0.965452627341772	10.8105696812658	-3.09256564799868	0.00324394487365323	0.0146089298336157	-2.34116951726603
TUBB4A	0.847487224556963	5.63277741835443	3.09035229902197	0.00326426123941034	0.0146578906142925	-2.34693217412995
SUSD4	0.66897689848101	5.51594524696203	3.08657165044802	0.00329924025916245	0.0147775494436367	-2.35676900767628
CD24	-1.6469807443038	9.43065685012658	-3.07439367047486	0.00341431783463285	0.0152106818208832	-2.38839949814264
ST6GALNAC5	1.42283623873418	6.06394769329114	3.06977931927022	0.00345889691179087	0.015348700520656	-2.40036249263613
DPYSL3	-0.711535414177215	10.450061323038	-3.06893212074972	0.00346714072415544	0.0153797853630275	-2.4025575855576
GABBR2	1.28397286556962	6.05253482291139	3.06249506600937	0.00353038184364017	0.0155879164191452	-2.41922258678139
LRRC32	-0.663792201772152	9.03264626088608	-3.0618707125837	0.00353657300701233	0.0156097015481924	-2.42083772305589
GUCY1A3	-0.863701231645573	9.41247207658228	-3.05968386438498	0.00355833837621228	0.0156723410000183	-2.42649310492431
TRPS1	-0.884252309367085	8.97484176582278	-3.05855359309202	0.00356963693499638	0.0157165291435869	-2.42941501016323
CSDC2	-0.707128763037977	8.63875969670886	-3.05192527967416	0.00363657512611004	0.01594903453401	-2.44653532937207
SLC18A2	-0.683165722784809	5.79624095582278	-3.05067337167506	0.00364934920749223	0.0159994066949942	-2.44976605448036
ARHGAP29	-0.868717062784807	9.59338676556962	-3.04656299470364	0.00369158634786764	0.0161568043775244	-2.46036711366921
PRKCDBP	-0.679599441012654	9.48737919316456	-3.03831861060226	0.0037776868988365	0.0164459188414986	-2.48160079156896
SOX9	1.09736441746835	5.56346515101266	3.0368739425735	0.00379296656647233	0.0165066501539854	-2.48531753590156
ZNF135	-0.588718727088608	6.15238037518987	-3.03186051728971	0.00384644138452715	0.0166808998359375	-2.4982063650591
FRRS1L	-0.821645373924054	7.00204804848101	-3.02911800758561	0.00387599159108348	0.0167914555460197	-2.50525081708732
KCNG1	-0.66770005037975	7.49251268240506	-3.02794081659001	0.00388874072169847	0.0168290710354159	-2.50827322904052
BARD1	0.662275251392405	8.15464795734177	3.0257993195134	0.00391203407383556	0.0169063052769726	-2.51376941221816
PER3	-0.727379159493669	8.14304483848101	-3.02509142217709	0.00391976262958503	0.0169279209770183	-2.51558565504348
HOXC10	1.00410121493671	6.58107488468354	3.02457882929505	0.00392536783828808	0.0169462333380337	-2.51690062601613
COL15A1	-0.801986426582275	11.4145615525316	-3.02424476412806	0.00392902487911665	0.0169561254428614	-2.51775753190469
NR3C2	-0.812854346075949	7.39089487860759	-3.02114955976939	0.00396306023814576	0.0170674144699333	-2.52569391083777
NT5M	0.58676394658228	6.79539546620253	3.00805835218694	0.00411008542354203	0.0175363644737793	-2.5591991900191
PIEZO2	0.878022376455696	6.73366715582278	3.00760140725876	0.0041153082404864	0.0175414372338813	-2.56036687501649
SEMA3C	-0.799147706075949	8.72106035151899	-3.00755451029401	0.00411584461711719	0.0175414372338813	-2.56048670942429
RAC2	0.631186616962025	7.21183485253165	3.0043817434538	0.00415228475854714	0.0176557423157949	-2.56859099690963
BCL2A1	0.667049886835445	4.74245458594937	3.00199456675951	0.00417990069696608	0.0177488533014811	-2.5746847438958
MICAL1	0.655227900253168	8.89829672227848	3.00010936626358	0.00420183072969553	0.0178297779698905	-2.57949473604631
EGF	0.71947594556962	5.24979384088608	2.99960068356792	0.00420776648986911	0.0178488653017475	-2.58079225678544
GSAP	0.790978544050634	6.44632575227848	2.99582228538161	0.00425210201001986	0.0179938986218155	-2.5904252412731
SSPN	-0.662414232405064	9.16881210101266	-2.99434625530832	0.00426953990171798	0.0180536694479577	-2.59418608663434
RAB23	-0.985897208101267	9.74935027291139	-2.98468255024287	0.00438536788306283	0.018407277767447	-2.61877702622442
LAMC3	-0.799096094177218	6.93637411139241	-2.98339121287937	0.00440106604166287	0.0184555608541383	-2.62205888664694
CXCL8	0.702401167848102	5.2709745343038	2.97973331529023	0.00444581854621458	0.0185981411960243	-2.63134988343806
HS3ST2	0.629971353164555	7.32536446898734	2.97122550009127	0.00455155530056114	0.0189510766639058	-2.65292899838022
CCND2	-0.876467072658228	7.61120463177215	-2.96248270983007	0.00466265327115101	0.0193136492286466	-2.67505941854065
SV2A	0.640746852911393	8.60006809987342	2.96033732471333	0.00469029930507588	0.019385737740287	-2.68048304514904
HSPB7	-0.951870084810125	9.54150889987342	-2.95874588541093	0.00471090570140006	0.0194514816057809	-2.68450450419662
IL17B	-1.17262112734178	7.75877230670886	-2.92897663042382	0.00511226491779714	0.0207702490901078	-2.75945066121783
NR4A2	0.757168930886075	6.70801684721519	2.92748077456965	0.00513324949332842	0.020835052536504	-2.76320256491287
NME5	-0.651044398734176	6.52977508746835	-2.92564007125513	0.00515918179202849	0.0209129615180626	-2.76781756673717
CCR1	0.798892236962025	6.86224923949367	2.92354760947675	0.00518880900211719	0.0209919363213708	-2.77306129836586
ECM1	0.855792210379747	9.24151443126582	2.92075252190689	0.00522863177009952	0.0211143698182458	-2.7800617017304
TMEM158	-1.08798669063292	11.2485174007595	-2.92070748804521	0.00522927570804654	0.0211143698182458	-2.78017445219544
MYOC	1.31747761291139	7.28048929734177	2.91961712445468	0.00524488932922543	0.0211636483300822	-2.78290400241203
GRIA2	-1.78987812025316	8.32904144088608	-2.9130627409205	0.00533966356126359	0.0214415468229782	-2.79929672353276
CSTA	0.963644869620253	6.86813025632911	2.91275198153424	0.00534419635531466	0.021448264641919	-2.80007329799902
GPR126	-0.71991488886076	5.85122119050633	-2.90765423871656	0.00541906574488802	0.0216902386487845	-2.81280399784224
PLAC8	0.592257187341773	6.43350369291139	2.90552206119918	0.00545066890597026	0.021774615552293	-2.81812406101879
ZBTB16	-0.954058430126584	7.92330419658228	-2.89959770997444	0.00553938153797983	0.0220651142687063	-2.83289161977721
TNFSF4	0.767724389367089	7.13392597721519	2.89304392634284	0.00563908193221402	0.0223832612756935	-2.84920331188719
IRS2	-0.698531420506326	9.42711113582278	-2.88983475439755	0.00568850773883138	0.0225311036614715	-2.85718107429881
TFEC	0.959184523037974	5.03110749797468	2.88957090697481	0.00569258921761947	0.0225311036614715	-2.85783670011819
GHR	-0.881555513417721	8.04025580329114	-2.88944905102987	0.00569447513609034	0.0225311036614715	-2.85813948163744
ADCY7	0.731977952658228	6.35058185632911	2.8856992423445	0.00575279403750907	0.0227184130946923	-2.86745238982831
KLHL41	0.811227744810126	4.61905438	2.87788014613718	0.00587618917464931	0.023080912620198	-2.88684402879927
COL11A1	1.49981378632912	7.08213904025316	2.87573110221569	0.00591053178252157	0.0231937934929797	-2.89216718242972
ELOVL2	0.616509312151899	5.58210319075949	2.87519398462675	0.00591914419896858	0.0232202509871703	-2.89349717382206
CXCL14	-1.47414148936709	6.92377429708861	-2.87452633314045	0.00592986590234149	0.0232476207904869	-2.89515014216699
MMP7	-1.31209434303798	7.22745207860759	-2.86665390380049	0.00605765466704323	0.0235833542699009	-2.91462004687192
PPEF1	1.04484750506329	5.63912605	2.86345613714194	0.00611028828133576	0.0237375905197324	-2.92251781640582
PKIA	0.856471785822784	7.18683864202532	2.86099966152524	0.00615100840921979	0.0238603364598652	-2.92858049076565
WFDC1	-1.4307992443038	9.57932826797468	-2.86097051949981	0.00615149299355901	0.0238603364598652	-2.92865239208948
SORCS3	-0.592638661265821	4.83180819696203	-2.85701199687524	0.00621764683096376	0.0240718126140462	-2.93841428529959
CCL19	-0.991834350632911	7.2634042421519	-2.85554576366906	0.00624231715031246	0.0241522623054782	-2.94202763052304
STEAP1	0.911582019746835	6.96145173012658	2.85184857365148	0.00630492831990847	0.0243251694382056	-2.95113299581732
GLRX	0.587029278227845	8.39396746265823	2.85124854414977	0.00631514444327482	0.0243430094404533	-2.95260994045926
RASL11B	-0.946855613164557	8.54190809468354	-2.84679594946808	0.00639143527018482	0.0245912799239587	-2.96356284295218
PROS1	-0.755666053670888	9.09590160936709	-2.84328748704588	0.00645215008103438	0.024801825203134	-2.97218464282029
GNA15	0.602878661518989	5.76560449708861	2.8427184274047	0.00646204802609829	0.0248168228555634	-2.97358234851863
REEP1	-0.948234178734177	9.32747449265823	-2.8421293388465	0.00647230916416922	0.0248408626220479	-2.97502903725147
EFEMP1	-1.14270135063291	8.42303890316456	-2.83790303794053	0.00654636954888636	0.0250488383093671	-2.98540171532577
DYNC1I1	0.603170025063292	6.71957912417722	2.81996357415052	0.00686955638443712	0.0260255274712474	-3.02930726207295
PRR16	-1.12832184734178	7.5189809864557	-2.81621829264684	0.00693886590450472	0.0262128470468884	-3.03844825776608
SLC39A4	0.586892843291141	7.98223772468354	2.81445088067492	0.00697179752282037	0.0263105890709233	-3.04275888237816
POPDC2	-0.957579192658227	8.25105028341772	-2.80869302214781	0.00708008726751759	0.0265624801166989	-3.05678843921457
HAS2	0.746970832911391	5.17512524151899	2.80389821849654	0.00717144937826514	0.0268033460206322	-3.06845557100213
COLEC12	-1.07966520936709	9.91227983481013	-2.80249330712775	0.00719842488751668	0.0268879793632392	-3.07187139058198
FCER1G	0.794588423544303	8.69150670620253	2.79205363240538	0.00740183287642302	0.0275318025744962	-3.09721494232754
KHDRBS3	0.670975109873419	8.06661246278481	2.79121741165064	0.00741835352605933	0.0275767297543571	-3.09924199986094
AOX1	-0.678764815189876	6.39719293746835	-2.78522071138777	0.0075378280198448	0.0278623616238146	-3.11376549881454
MSX1	0.76807895620253	8.82188057582279	2.78177713858931	0.00760723635557734	0.028043778678993	-3.12209527663735
CXCL10	0.946179815189875	6.78425621443038	2.77557923515189	0.0077336496140761	0.0284263801565637	-3.13706870200871
EOGT	-0.721014509367086	8.95770297746835	-2.77287129137015	0.00778948751951513	0.0285798691023345	-3.14360314686394
TSPYL5	-0.889125824050637	9.94720732772152	-2.77092815513006	0.00782978408890487	0.0286684161745334	-3.14828919572152
TMEM255A	0.929728757468355	5.1479429564557	2.7617592523163	0.00802253593027388	0.0292190689675214	-3.17036848085107
GAS1	-0.681567107594935	9.78500251278481	-2.75387146822863	0.00819184749306768	0.0296617026753947	-3.18931994058091
CAMTA1	-0.681151138227846	6.62835375696203	-2.74915475174127	0.00829465952970142	0.0299292335718608	-3.20063352128182
RTN1	0.904499925316455	7.16572111075949	2.74809283819656	0.00831796986010253	0.0299905006536611	-3.20317868135691
SPRY1	-0.806463832151898	9.19982698924051	-2.74661392581199	0.00835053442300752	0.0300783972718484	-3.20672208943761
ENC1	0.672600397721519	7.37162529936709	2.7420554465296	0.00845164927225313	0.0303545494255987	-3.21763519686984
CDKN1C	-0.685624181265824	9.10870611670886	-2.74083256142332	0.00847896617315749	0.0304350517507729	-3.22056054895643
CAPG	0.649865515949367	7.90985817088608	2.73728326453459	0.00855871185094563	0.0306348887329821	-3.22904565013422
NID2	0.824788230886078	9.3819403913924	2.72875680757313	0.00875311510646323	0.0312262555441569	-3.24939631255654
FZD3	-0.617000641012662	6.52877888936709	-2.72393101727239	0.0088649362126723	0.0315151276098438	-3.26089362609474
CA11	-0.590743490379747	7.15275298240506	-2.71922037526073	0.00897535551263981	0.0317668227038016	-3.27210212717053
CYP1B1	-1.00707480506329	8.67841335265823	-2.71592253351467	0.00905340959296211	0.0319519992911363	-3.279940489681
SRGN	-0.667943646835443	10.3664457137975	-2.70627301364214	0.00928539614095433	0.0326272355676005	-3.30283523224309
ENO2	0.791501911392404	9.1972867886076	2.70516381473642	0.00931240994435911	0.0326987788091524	-3.30546308737958
IFI44L	-1.05151625164557	7.62566823848101	-2.70481130068638	0.00932101030365745	0.0327104759554016	-3.30629807791493
CH25H	0.837381536708862	6.87375408860759	2.6881021679772	0.00973713714032459	0.0339215192857099	-3.34578395773154
WNT4	-0.866360099493671	5.75681765708861	-2.68026743734598	0.00993806973468447	0.034483790104623	-3.36423583535482
VAMP7	-0.604972656962028	10.5328892332911	-2.66385939902292	0.0103712582578205	0.035719706665492	-3.40274893633529
POMZP3	0.655403879493671	8.44000359443038	2.65926563051394	0.0104956026826795	0.0360579421439261	-3.41349981984318
SGK1	0.728643666582279	10.3459369836709	2.65389799279726	0.0106426241098307	0.0364520885372849	-3.42604421259253
NCAM1	-0.655228120253167	7.67651475582278	-2.65335638003454	0.0106575633735029	0.0364730724491214	-3.42730893001039
INHBE	0.673990337974683	4.49023630696203	2.65281319636398	0.0106725652573469	0.0364841878400932	-3.42857712143755
MT2A	0.595742466835445	12.0415934939241	2.65156866123344	0.0107070103256778	0.0365616722232167	-3.43148205111934
BMP2	0.677524973164556	7.00689865316456	2.64872703040087	0.0107860402653904	0.0367910648173318	-3.43811100934779
BNC2	-0.816662695443037	9.9475240864557	-2.64752401986371	0.0108196584125224	0.0368753441805869	-3.44091578731668
SEL1L3	0.644544324810125	7.18542080898734	2.64222297770981	0.0109689418941217	0.0372206566158554	-3.45326359635987
TRPV2	0.625610984810125	7.61413576911392	2.636138459559	0.011142611333958	0.037717192563365	-3.46741345458286
WIF1	-1.22885987291139	6.22418027974684	-2.63512226429224	0.0111718604159643	0.0377672509987721	-3.4697742787411
ALDH1A3	-1.00755997620253	8.33061752303797	-2.63354292653543	0.0112174578301566	0.0378982194338025	-3.47344203621102
TRPC6	-0.620941833670888	6.1227286343038	-2.6305540998436	0.0113042151445471	0.038139438922472	-3.48037857570071
UPP1	0.675577456962025	6.97423956012658	2.62912126349049	0.0113460236322556	0.0381986356528897	-3.48370183326034
PTHLH	-0.6694710321519	5.66146301303797	-2.62800413121521	0.0113787182958413	0.0382867659515355	-3.48629191462492
PTPRE	-0.597853687341773	7.98492118620253	-2.62626623876205	0.0114297517886341	0.0384064463488934	-3.49031958556273
ANPEP	1.14630640101266	5.9485629286076	2.62437324845969	0.0114855778104237	0.0385210518893085	-3.49470442035652
WASF1	0.591402142025315	9.1239866978481	2.62095431620681	0.0115870373343378	0.0387566421183023	-3.50261783464274
BEX1	-0.833665733417718	8.21684621987342	-2.6195990961578	0.0116274807783926	0.0388709750523755	-3.50575245476961
BACH2	-0.734785379746834	7.34191884810127	-2.61799066163838	0.0116756482273507	0.0389795236329085	-3.50947117133128
GPC3	0.912388132658227	6.88305393873418	2.61755301255698	0.0116887859317083	0.0390128941204544	-3.51048272194747
SGCA	-0.695479447341772	7.35125642088608	-2.61712061621908	0.0117017792195951	0.0390247893608629	-3.51148200635326
SMAD1	-0.611165537468354	9.53675692822785	-2.61650433388842	0.0117203209977049	0.0390656390624171	-3.51290604283949
GPRC5A	0.616683340759497	7.1159102956962	2.61549117470434	0.0117508617616394	0.0391569242169927	-3.5152465876247
SIGLEC15	0.660821905316457	6.17295520683544	2.61473890964005	0.0117735851264231	0.0392115968158986	-3.51698398617641
AIM1	0.673575798227847	7.17426788493671	2.59739069612398	0.0123088791564295	0.04057186882925	-3.556945723797
CXCL11	0.675514118227849	4.61845381025316	2.59608784181831	0.0123499630987603	0.040651416180861	-3.55993872128838
SH3GL2	0.964056453924054	5.81934318443038	2.56039115423908	0.0135254324622285	0.0437664241467368	-3.64149860399438
OLFML2A	-0.667308408354426	10.238853811519	-2.55807313598444	0.0136051764123106	0.0439900703998043	-3.64676502492682
AR	-0.836970576708859	8.28161360025316	-2.54685623984381	0.0139971346413828	0.0449414077340081	-3.6721976604103
CDH3	-0.908775465569622	9.62343916493671	-2.54327987672329	0.0141242475325833	0.0452112977090224	-3.68028852044755
MAGEA1	0.870237579746833	5.04308368556962	2.53831336811509	0.0143025102144114	0.0456034840323913	-3.69150985636787
MX2	0.656876340759496	7.6202093921519	2.53449651469404	0.0144408949976289	0.0459150197927171	-3.70012221118291
BTN3A2	-0.599194112151898	8.18417779531646	-2.52264217534545	0.0148784784271774	0.0470053913872351	-3.7268067905029
TMEM176B	0.909433463797466	8.67111138987342	2.51894904249772	0.0150172429523004	0.0473474069313768	-3.73510048869098
TNNT1	0.612116715189874	5.82148128822785	2.51859162581126	0.0150307345383436	0.0473658883319985	-3.73590264503605
ARL4C	0.682166269113925	7.37436022974684	2.51057584282195	0.0153362137315324	0.0480844519420974	-3.75386952533581
PLAGL1	-0.812870540000002	8.87691875632911	-2.5095153742662	0.0153770468389077	0.048200306375127	-3.7562431872131
NKX2-2	0.80815790177215	4.91774634075949	2.49419989195969	0.0159778588367748	0.049558105250411	-3.79043752107691
