# Supplementary material for: Identification of the key immune and inflammatory related gene CALCRL as diagnostic biomarker in differentiating uterine leiomyosarcoma from leiomyoma
Source: Front Cell Dev Biol. 2026 Apr 10;14:1777897. doi: 10.3389/fcell.2026.1777897 (PMC13106448; doi:10.3389/fcell.2026.1777897)
Supplement: Supplementary file 1 [file DataSheet1.zip › supplementary material/Table S5 12 DIIRGs were found by intersecting the DEGs, the Inflammatory genes, and IRGs.xls]

CALCRL
NDP
ADM
PLAUR
APLNR
LIF
TNFSF10
PTGER2
CX3CL1
CXCL8
CXCL10
CXCL11
