# Supplementary material for: Identification of the key immune and inflammatory related gene CALCRL as diagnostic biomarker in differentiating uterine leiomyosarcoma from leiomyoma
Source: Front Cell Dev Biol. 2026 Apr 10;14:1777897. doi: 10.3389/fcell.2026.1777897 (PMC13106448; doi:10.3389/fcell.2026.1777897)
Supplement: Supplementary file 1 [file DataSheet1.zip › supplementary material/Table S6 The result of GO enrichment.xlsx]

## Sheet: Table S5 The result of GO enric
ONTOLOGY	ID	Description	BgRatio	pvalue	p.adjust	qvalue	geneID	Count
BP	GO:0051281	positive regulation of release of sequestered calcium ion into cytosol	40/18723	8.72978117734684e-09	4.75343591545614e-06	2.12600025132215e-06	APLNR/CX3CL1/CXCL10/CXCL11	4
BP	GO:0007204	positive regulation of cytosolic calcium ion concentration	319/18723	1.9786785713541e-08	4.75343591545614e-06	2.12600025132215e-06	ADM/APLNR/PTGER2/CX3CL1/CXCL10/CXCL11	6
BP	GO:0007189	adenylate cyclase-activating G protein-coupled receptor signaling pathway	146/18723	2.04010125126873e-08	4.75343591545614e-06	2.12600025132215e-06	CALCRL/ADM/PTGER2/CXCL10/CXCL11	5
BP	GO:0010524	positive regulation of calcium ion transport into cytosol	54/18723	3.00645544775379e-08	5.05431155691562e-06	2.2605685300865e-06	APLNR/CX3CL1/CXCL10/CXCL11	4
BP	GO:0051480	regulation of cytosolic calcium ion concentration	353/18723	3.61538737976797e-08	5.05431155691562e-06	2.2605685300865e-06	ADM/APLNR/PTGER2/CX3CL1/CXCL10/CXCL11	6
BP	GO:1904427	positive regulation of calcium ion transmembrane transport	73/18723	1.02800834232213e-07	1.19762971880528e-05	5.35646452052056e-06	APLNR/CX3CL1/CXCL10/CXCL11	4
BP	GO:0051279	regulation of release of sequestered calcium ion into cytosol	79/18723	1.41617823886048e-07	1.29714416520954e-05	5.80154833321639e-06	APLNR/CX3CL1/CXCL10/CXCL11	4
BP	GO:0006874	cellular calcium ion homeostasis	448/18723	1.4845712906547e-07	1.29714416520954e-05	5.80154833321639e-06	ADM/APLNR/PTGER2/CX3CL1/CXCL10/CXCL11	6
BP	GO:0055074	calcium ion homeostasis	460/18723	1.73541575296368e-07	1.34783956813513e-05	6.02828629976859e-06	ADM/APLNR/PTGER2/CX3CL1/CXCL10/CXCL11	6
BP	GO:0007188	adenylate cyclase-modulating G protein-coupled receptor signaling pathway	233/18723	2.10914336558764e-07	1.39237402113485e-05	6.22746908029591e-06	CALCRL/ADM/PTGER2/CXCL10/CXCL11	5
BP	GO:0070098	chemokine-mediated signaling pathway	88/18723	2.19114652825226e-07	1.39237402113485e-05	6.22746908029591e-06	CX3CL1/CXCL8/CXCL10/CXCL11	4
BP	GO:0072503	cellular divalent inorganic cation homeostasis	486/18723	2.40034889934794e-07	1.39820323387018e-05	6.25354055356438e-06	ADM/APLNR/PTGER2/CX3CL1/CXCL10/CXCL11	6
BP	GO:1990868	response to chemokine	97/18723	3.24568520391175e-07	1.62052425538165e-05	7.24788350046459e-06	CX3CL1/CXCL8/CXCL10/CXCL11	4
BP	GO:1990869	cellular response to chemokine	97/18723	3.24568520391175e-07	1.62052425538165e-05	7.24788350046459e-06	CX3CL1/CXCL8/CXCL10/CXCL11	4
BP	GO:0010522	regulation of calcium ion transport into cytosol	102/18723	3.97396488043897e-07	1.80565301543341e-05	8.07588202068703e-06	APLNR/CX3CL1/CXCL10/CXCL11	4
BP	GO:0030593	neutrophil chemotaxis	103/18723	4.13311133718663e-07	1.80565301543341e-05	8.07588202068703e-06	CX3CL1/CXCL8/CXCL10/CXCL11	4
BP	GO:0051209	release of sequestered calcium ion into cytosol	115/18723	6.43620304087282e-07	2.58776815739651e-05	1.15739348354305e-05	APLNR/CX3CL1/CXCL10/CXCL11	4
BP	GO:0051283	negative regulation of sequestering of calcium ion	116/18723	6.66378066282363e-07	2.58776815739651e-05	1.15739348354305e-05	APLNR/CX3CL1/CXCL10/CXCL11	4
BP	GO:0051282	regulation of sequestering of calcium ion	118/18723	7.13686097714536e-07	2.591882595947e-05	1.15923368872263e-05	APLNR/CX3CL1/CXCL10/CXCL11	4
BP	GO:0051208	sequestering of calcium ion	122/18723	8.15757040212218e-07	2.591882595947e-05	1.15923368872263e-05	APLNR/CX3CL1/CXCL10/CXCL11	4
BP	GO:0051928	positive regulation of calcium ion transport	122/18723	8.15757040212218e-07	2.591882595947e-05	1.15923368872263e-05	APLNR/CX3CL1/CXCL10/CXCL11	4
BP	GO:1990266	neutrophil migration	122/18723	8.15757040212218e-07	2.591882595947e-05	1.15923368872263e-05	CX3CL1/CXCL8/CXCL10/CXCL11	4
BP	GO:0071621	granulocyte chemotaxis	125/18723	8.99159895341175e-07	2.73266420366731e-05	1.22219903394201e-05	CX3CL1/CXCL8/CXCL10/CXCL11	4
BP	GO:0032496	response to lipopolysaccharide	343/18723	1.42821551042518e-06	4.15967767411333e-05	1.86043862542227e-05	ADM/CX3CL1/CXCL8/CXCL10/CXCL11	5
BP	GO:0097553	calcium ion transmembrane import into cytosol	142/18723	1.49746284764278e-06	4.18690612200922e-05	1.87261669789434e-05	APLNR/CX3CL1/CXCL10/CXCL11	4
BP	GO:0097530	granulocyte migration	148/18723	1.76648853694707e-06	4.7491364897154e-05	2.12407730960842e-05	CX3CL1/CXCL8/CXCL10/CXCL11	4
BP	GO:0002237	response to molecule of bacterial origin	363/18723	1.88719853935009e-06	4.77747876540453e-05	2.13675354766229e-05	ADM/CX3CL1/CXCL8/CXCL10/CXCL11	5
BP	GO:1904064	positive regulation of cation transmembrane transport	151/18723	1.9137253995898e-06	4.77747876540453e-05	2.13675354766229e-05	APLNR/CX3CL1/CXCL10/CXCL11	4
BP	GO:1903169	regulation of calcium ion transmembrane transport	159/18723	2.35097712363959e-06	5.61630263984464e-05	2.51192212037325e-05	APLNR/CX3CL1/CXCL10/CXCL11	4
BP	GO:0060402	calcium ion transport into cytosol	160/18723	2.41043031752989e-06	5.61630263984464e-05	2.51192212037325e-05	APLNR/CX3CL1/CXCL10/CXCL11	4
BP	GO:0034767	positive regulation of ion transmembrane transport	167/18723	2.85843628152775e-06	6.44531277673516e-05	2.88270144520795e-05	APLNR/CX3CL1/CXCL10/CXCL11	4
BP	GO:0006816	calcium ion transport	422/18723	3.94848818004589e-06	8.52267235668589e-05	3.81181189659771e-05	CALCRL/APLNR/CX3CL1/CXCL10/CXCL11	5
BP	GO:0060401	cytosolic calcium ion transport	182/18723	4.02357922418647e-06	8.52267235668589e-05	3.81181189659771e-05	APLNR/CX3CL1/CXCL10/CXCL11	4
BP	GO:0045744	negative regulation of G protein-coupled receptor signaling pathway	53/18723	4.62786341332512e-06	9.51434272327722e-05	4.2553419001782e-05	ADM/APLNR/CXCL8	3
BP	GO:0071222	cellular response to lipopolysaccharide	209/18723	6.96227718129075e-06	0.000139046621420635	6.21893630930332e-05	CX3CL1/CXCL8/CXCL10/CXCL11	4
BP	GO:0051651	maintenance of location in cell	214/18723	7.64484380533115e-06	0.000148437383886847	6.63894330462969e-05	APLNR/CX3CL1/CXCL10/CXCL11	4
BP	GO:0048247	lymphocyte chemotaxis	64/18723	8.19820400203544e-06	0.000151720199156689	6.78576901581757e-05	CX3CL1/CXCL10/CXCL11	3
BP	GO:0034764	positive regulation of transmembrane transport	219/18723	8.37574999982044e-06	0.000151720199156689	6.78576901581757e-05	APLNR/CX3CL1/CXCL10/CXCL11	4
BP	GO:0097529	myeloid leukocyte migration	220/18723	8.52792083260451e-06	0.000151720199156689	6.78576901581757e-05	CX3CL1/CXCL8/CXCL10/CXCL11	4
BP	GO:0071219	cellular response to molecule of bacterial origin	221/18723	8.68212870710666e-06	0.000151720199156689	6.78576901581757e-05	CX3CL1/CXCL8/CXCL10/CXCL11	4
BP	GO:0050918	positive chemotaxis	66/18723	8.99767218837534e-06	0.000153399338040838	6.86086942220147e-05	CX3CL1/CXCL8/CXCL10	3
BP	GO:0030595	leukocyte chemotaxis	230/18723	1.0164573394264e-05	0.000169167542918822	7.56611102279799e-05	CX3CL1/CXCL8/CXCL10/CXCL11	4
BP	GO:0071216	cellular response to biotic stimulus	246/18723	1.3251635651415e-05	0.000215416123728817	9.63460413334215e-05	CX3CL1/CXCL8/CXCL10/CXCL11	4
BP	GO:0051924	regulation of calcium ion transport	255/18723	1.52658370346872e-05	0.000240398220821322	0.000107519421103731	APLNR/CX3CL1/CXCL10/CXCL11	4
BP	GO:0061844	antimicrobial humoral immune response mediated by antimicrobial peptide	79/18723	1.54762803103855e-05	0.000240398220821322	0.000107519421103731	CXCL8/CXCL10/CXCL11	3
BP	GO:0043270	positive regulation of ion transport	275/18723	2.05421963624583e-05	0.000312152070812137	0.000139611723561787	APLNR/CX3CL1/CXCL10/CXCL11	4
BP	GO:0060326	cell chemotaxis	310/18723	3.28547547376213e-05	0.000488627097055261	0.000218541145735129	CX3CL1/CXCL8/CXCL10/CXCL11	4
BP	GO:0070588	calcium ion transmembrane transport	312/18723	3.36918104596575e-05	0.000490636989818762	0.000219440081283295	APLNR/CX3CL1/CXCL10/CXCL11	4
BP	GO:0051235	maintenance of location	327/18723	4.04793991020926e-05	0.000577451019844138	0.000258268131757712	APLNR/CX3CL1/CXCL10/CXCL11	4
BP	GO:0031623	receptor internalization	113/18723	4.52625730937801e-05	0.000632770771851046	0.000283010193870583	CALCRL/ADM/CXCL8	3
BP	GO:0045765	regulation of angiogenesis	342/18723	4.8222482712061e-05	0.000660931674818247	0.000295605311981055	ADM/APLNR/CXCL8/CXCL10	4
BP	GO:0072676	lymphocyte migration	117/18723	5.02150261997828e-05	0.000675005832954773	0.000301900056302338	CX3CL1/CXCL10/CXCL11	3
BP	GO:1901342	regulation of vasculature development	348/18723	5.16052812502688e-05	0.000680605501772414	0.000304404538854615	ADM/APLNR/CXCL8/CXCL10	4
BP	GO:0019730	antimicrobial humoral response	122/18723	5.6889700173023e-05	0.000724442476063401	0.000324010865734252	CXCL8/CXCL10/CXCL11	3
BP	GO:1904062	regulation of cation transmembrane transport	357/18723	5.70019115643592e-05	0.000724442476063401	0.000324010865734252	APLNR/CX3CL1/CXCL10/CXCL11	4
BP	GO:0050900	leukocyte migration	369/18723	6.48275337691102e-05	0.000809186537582286	0.000361913111455371	CX3CL1/CXCL8/CXCL10/CXCL11	4
BP	GO:0008277	regulation of G protein-coupled receptor signaling pathway	134/18723	7.52235362369585e-05	0.000922478102274281	0.000412583384346753	ADM/APLNR/CXCL8	3
BP	GO:0002687	positive regulation of leukocyte migration	135/18723	7.69053546204025e-05	0.000926842118614851	0.000414535214560064	CX3CL1/CXCL8/CXCL10	3
BP	GO:0002029	desensitization of G protein-coupled receptor signaling pathway	22/18723	8.63703569883648e-05	0.00100621465891445	0.000450035017992006	ADM/APLNR	2
BP	GO:0022401	negative adaptation of signaling pathway	22/18723	8.63703569883648e-05	0.00100621465891445	0.000450035017992006	ADM/APLNR	2
BP	GO:0010959	regulation of metal ion transport	406/18723	9.39392701683063e-05	0.00106611504878837	0.000476825795482488	APLNR/CX3CL1/CXCL10/CXCL11	4
BP	GO:0023058	adaptation of signaling pathway	23/18723	9.45624220670659e-05	0.00106611504878837	0.000476825795482488	ADM/APLNR	2
BP	GO:0048568	embryonic organ development	427/18723	0.000114186418860982	0.00126692550450518	0.000566639371791339	ADM/APLNR/LIF/CXCL8	4
BP	GO:0010818	T cell chemotaxis	28/18723	0.000141031632967624	0.00150371993773459	0.000672546979153938	CXCL10/CXCL11	2
BP	GO:0090200	positive regulation of release of cytochrome c from mitochondria	28/18723	0.000141031632967624	0.00150371993773459	0.000672546979153938	PLAUR/TNFSF10	2
BP	GO:0043112	receptor metabolic process	166/18723	0.000141982140043609	0.00150371993773459	0.000672546979153938	CALCRL/ADM/CXCL8	3
BP	GO:0019221	cytokine-mediated signaling pathway	472/18723	0.000168067229213462	0.00175341780925687	0.000784225719974837	CX3CL1/CXCL8/CXCL10/CXCL11	4
BP	GO:0045766	positive regulation of angiogenesis	181/18723	0.000183334933359033	0.0018572625857676	0.000830670865105003	ADM/APLNR/CXCL8	3
BP	GO:1904018	positive regulation of vasculature development	181/18723	0.000183334933359033	0.0018572625857676	0.000830670865105003	ADM/APLNR/CXCL8	3
BP	GO:0034765	regulation of ion transmembrane transport	491/18723	0.000195611039472965	0.00195331595130861	0.000873631258999559	APLNR/CX3CL1/CXCL10/CXCL11	4
BP	GO:0071674	mononuclear cell migration	196/18723	0.000231833486072125	0.00228241699668191	0.00102082350427607	CX3CL1/CXCL10/CXCL11	3
BP	GO:0035886	vascular associated smooth muscle cell differentiation	38/18723	0.000261356587506961	0.00253733687038008	0.00113483781417496	ADM/APLNR	2
BP	GO:0002685	regulation of leukocyte migration	210/18723	0.000283995783274761	0.00271935688368573	0.00121624726218607	CX3CL1/CXCL8/CXCL10	3
BP	GO:1903524	positive regulation of blood circulation	41/18723	0.000304528546793403	0.00287656019200795	0.00128655730295364	ADM/PTGER2	2
BP	GO:0090199	regulation of release of cytochrome c from mitochondria	48/18723	0.000417869516508051	0.00389454389385503	0.00174185608986514	PLAUR/TNFSF10	2
BP	GO:0009409	response to cold	49/18723	0.000435496093164625	0.00400252314509527	0.00179015040146569	ADM/CXCL10	2
BP	GO:0006898	receptor-mediated endocytosis	244/18723	0.000440907413694328	0.00400252314509527	0.00179015040146569	CALCRL/ADM/CXCL8	3
BP	GO:0001836	release of cytochrome c from mitochondria	59/18723	0.000631364993834979	0.00565800167552116	0.00253057224249648	PLAUR/TNFSF10	2
BP	GO:0019933	cAMP-mediated signaling	62/18723	0.000697040635687127	0.00616748613095319	0.00275844195601701	ADM/APLNR	2
BP	GO:1905330	regulation of morphogenesis of an epithelium	65/18723	0.000765889277192854	0.00669195755947256	0.00299301467534576	LIF/CXCL10	2
BP	GO:0072678	T cell migration	66/18723	0.000789542139849245	0.00681345624388423	0.00304735562748832	CXCL10/CXCL11	2
BP	GO:0002548	monocyte chemotaxis	70/18723	0.000887659928178841	0.00756675963167085	0.00338427469408364	CX3CL1/CXCL10	2
BP	GO:0019932	second-messenger-mediated signaling	312/18723	0.000901797129293968	0.00759465293224679	0.00339675012555877	ADM/APLNR/CXCL8	3
BP	GO:0006959	humoral immune response	317/18723	0.000944281590573549	0.00785777180727275	0.00351443148371359	CXCL8/CXCL10/CXCL11	3
BP	GO:0051145	smooth muscle cell differentiation	73/18723	0.000964919193814999	0.00793504137031393	0.00354899071904712	ADM/APLNR	2
BP	GO:0010822	positive regulation of mitochondrion organization	74/18723	0.00099136946555523	0.00805775879561751	0.00360387675972954	PLAUR/TNFSF10	2
BP	GO:0060562	epithelial tube morphogenesis	325/18723	0.00101488141304237	0.00815404721513351	0.00364694228280198	ADM/APLNR/CXCL10	3
BP	GO:0001570	vasculogenesis	80/18723	0.0011573648062681	0.0091931590861523	0.00411169075911036	ADM/APLNR	2
BP	GO:0001892	embryonic placenta development	82/18723	0.00121546600398757	0.00954618805379005	0.00426958489869083	ADM/LIF	2
BP	GO:2001233	regulation of apoptotic signaling pathway	356/18723	0.00132002151045663	0.0102521670645465	0.00458533787842828	PLAUR/TNFSF10/CX3CL1	3
BP	GO:0019935	cyclic-nucleotide-mediated signaling	91/18723	0.00149395070474415	0.0114755114573204	0.0051324853592714	ADM/APLNR	2
BP	GO:0031058	positive regulation of histone modification	92/18723	0.00152660601590928	0.0115988870121803	0.00518766575200295	APLNR/LIF	2
BP	GO:0050878	regulation of body fluid levels	379/18723	0.00158032239314253	0.0118453703786569	0.0052979067878339	ADM/PLAUR/APLNR	3
BP	GO:0002690	positive regulation of leukocyte chemotaxis	94/18723	0.00159293965034871	0.0118453703786569	0.0052979067878339	CXCL8/CXCL10	2
BP	GO:0042692	muscle cell differentiation	384/18723	0.00164088532299669	0.0120734614818388	0.00539992178315809	ADM/APLNR/CXCL10	3
BP	GO:0048661	positive regulation of smooth muscle cell proliferation	104/18723	0.00194497035471328	0.014161815395256	0.00633394951041494	CALCRL/CX3CL1	2
BP	GO:0008637	apoptotic mitochondrial changes	107/18723	0.00205716085483824	0.0148242828611539	0.00663024171336903	PLAUR/TNFSF10	2
BP	GO:0048608	reproductive structure development	424/18723	0.00217867969225166	0.0155383483715791	0.00694961142437918	ADM/LIF/TNFSF10	3
BP	GO:0032103	positive regulation of response to external stimulus	427/18723	0.00222293968119873	0.0155383483715791	0.00694961142437918	CX3CL1/CXCL8/CXCL10	3
BP	GO:0061458	reproductive system development	427/18723	0.00222293968119873	0.0155383483715791	0.00694961142437918	ADM/LIF/TNFSF10	3
BP	GO:0071347	cellular response to interleukin-1	113/18723	0.00229059057952568	0.0158527011394896	0.00709020742177309	CX3CL1/CXCL8	2
BP	GO:0045785	positive regulation of cell adhesion	437/18723	0.00237454367523207	0.0162726081273256	0.00727801312222832	PLAUR/LIF/CX3CL1	3
BP	GO:0051101	regulation of DNA binding	118/18723	0.00249428395074273	0.0169272279763997	0.00757079543557068	PLAUR/LIF	2
BP	GO:0002688	regulation of leukocyte chemotaxis	122/18723	0.00266320657698607	0.0178998211280121	0.00800579305025164	CXCL8/CXCL10	2
BP	GO:0050921	positive regulation of chemotaxis	141/18723	0.00353728239857379	0.0235481942533627	0.0105320588709415	CXCL8/CXCL10	2
BP	GO:0070555	response to interleukin-1	143/18723	0.00363611675232468	0.0238567245019882	0.0106700507146909	CX3CL1/CXCL8	2
BP	GO:0001890	placenta development	144/18723	0.00368601751962049	0.0238567245019882	0.0106700507146909	ADM/LIF	2
BP	GO:0010821	regulation of mitochondrion organization	144/18723	0.00368601751962049	0.0238567245019882	0.0106700507146909	PLAUR/TNFSF10	2
BP	GO:2001236	regulation of extrinsic apoptotic signaling pathway	151/18723	0.00404431608918446	0.0259355683150453	0.0115998249974677	TNFSF10/CX3CL1	2
BP	GO:0031056	regulation of histone modification	152/18723	0.004096782001946	0.0260331874487296	0.0116434856897413	APLNR/LIF	2
BP	GO:0050728	negative regulation of inflammatory response	176/18723	0.00545084385716632	0.0343255842897231	0.0153523056005538	CALCRL/CX3CL1	2
BP	GO:0009266	response to temperature stimulus	178/18723	0.00557182168794141	0.0347741371417058	0.0155529233206635	ADM/CXCL10	2
BP	GO:0048660	regulation of smooth muscle cell proliferation	180/18723	0.00569403846104136	0.0352224149050258	0.015753418005862	CALCRL/CX3CL1	2
BP	GO:0048659	smooth muscle cell proliferation	184/18723	0.00594217753212095	0.0364349306574785	0.0162957223180048	CALCRL/CX3CL1	2
BP	GO:0043123	positive regulation of I-kappaB kinase/NF-kappaB signaling	186/18723	0.00606809418952355	0.0368834594650171	0.0164963292841052	TNFSF10/CX3CL1	2
BP	GO:0045835	negative regulation of meiotic nuclear division	10/18723	0.0063923077368615	0.0378662975259847	0.0169359089906143	LIF	1
BP	GO:0097084	vascular associated smooth muscle cell development	10/18723	0.0063923077368615	0.0378662975259847	0.0169359089906143	ADM	1
BP	GO:2001223	negative regulation of neuron migration	10/18723	0.0063923077368615	0.0378662975259847	0.0169359089906143	CX3CL1	1
BP	GO:0007565	female pregnancy	193/18723	0.00651845189276369	0.0382890577566539	0.0171249908195561	ADM/LIF	2
BP	GO:0032610	interleukin-1 alpha production	11/18723	0.00702947400133858	0.0402754289093087	0.0180134061984259	CX3CL1	1
BP	GO:0032650	regulation of interleukin-1 alpha production	11/18723	0.00702947400133858	0.0402754289093087	0.0180134061984259	CX3CL1	1
BP	GO:0098883	synapse pruning	11/18723	0.00702947400133858	0.0402754289093087	0.0180134061984259	CX3CL1	1
BP	GO:0043281	regulation of cysteine-type endopeptidase activity involved in apoptotic process	209/18723	0.00760366953214143	0.041544954628464	0.0185812085304628	PLAUR/TNFSF10	2
BP	GO:0032908	regulation of transforming growth factor beta1 production	12/18723	0.00766626570249196	0.041544954628464	0.0185812085304628	CX3CL1	1
BP	GO:0042118	endothelial cell activation	12/18723	0.00766626570249196	0.041544954628464	0.0185812085304628	CXCL10	1
BP	GO:0061517	macrophage proliferation	12/18723	0.00766626570249196	0.041544954628464	0.0185812085304628	CX3CL1	1
BP	GO:0072182	regulation of nephron tubule epithelial cell differentiation	12/18723	0.00766626570249196	0.041544954628464	0.0185812085304628	LIF	1
BP	GO:2001214	positive regulation of vasculogenesis	12/18723	0.00766626570249196	0.041544954628464	0.0185812085304628	ADM	1
BP	GO:0003337	mesenchymal to epithelial transition involved in metanephros morphogenesis	13/18723	0.00830268304050574	0.041544954628464	0.0185812085304628	LIF	1
BP	GO:0007512	adult heart development	13/18723	0.00830268304050574	0.041544954628464	0.0185812085304628	APLNR	1
BP	GO:0016322	neuron remodeling	13/18723	0.00830268304050574	0.041544954628464	0.0185812085304628	CX3CL1	1
BP	GO:0032352	positive regulation of hormone metabolic process	13/18723	0.00830268304050574	0.041544954628464	0.0185812085304628	ADM	1
BP	GO:0032905	transforming growth factor beta1 production	13/18723	0.00830268304050574	0.041544954628464	0.0185812085304628	CX3CL1	1
BP	GO:0034112	positive regulation of homotypic cell-cell adhesion	13/18723	0.00830268304050574	0.041544954628464	0.0185812085304628	PLAUR	1
BP	GO:0048711	positive regulation of astrocyte differentiation	13/18723	0.00830268304050574	0.041544954628464	0.0185812085304628	LIF	1
BP	GO:0060670	branching involved in labyrinthine layer morphogenesis	13/18723	0.00830268304050574	0.041544954628464	0.0185812085304628	ADM	1
BP	GO:0060707	trophoblast giant cell differentiation	13/18723	0.00830268304050574	0.041544954628464	0.0185812085304628	LIF	1
BP	GO:1903025	regulation of RNA polymerase II regulatory region sequence-specific DNA binding	13/18723	0.00830268304050574	0.041544954628464	0.0185812085304628	LIF	1
BP	GO:1903977	positive regulation of glial cell migration	13/18723	0.00830268304050574	0.041544954628464	0.0185812085304628	CX3CL1	1
BP	GO:0097191	extrinsic apoptotic signaling pathway	219/18723	0.00832087789411296	0.041544954628464	0.0185812085304628	TNFSF10/CX3CL1	2
BP	GO:0044706	multi-multicellular organism process	220/18723	0.00839422941445711	0.0416139458206065	0.018612065219065	ADM/LIF	2
BP	GO:0002274	myeloid leukocyte activation	223/18723	0.00861605329176942	0.041654464164073	0.0186301872701298	CX3CL1/CXCL8	2
BP	GO:0050920	regulation of chemotaxis	223/18723	0.00861605329176942	0.041654464164073	0.0186301872701298	CXCL8/CXCL10	2
BP	GO:2001234	negative regulation of apoptotic signaling pathway	224/18723	0.00869058321522873	0.041654464164073	0.0186301872701298	PLAUR/CX3CL1	2
BP	GO:0050769	positive regulation of neurogenesis	225/18723	0.00876540688430211	0.041654464164073	0.0186301872701298	LIF/CX3CL1	2
BP	GO:0043951	negative regulation of cAMP-mediated signaling	14/18723	0.00893872621546632	0.041654464164073	0.0186301872701298	APLNR	1
BP	GO:0050930	induction of positive chemotaxis	14/18723	0.00893872621546632	0.041654464164073	0.0186301872701298	CXCL8	1
BP	GO:0060354	negative regulation of cell adhesion molecule production	14/18723	0.00893872621546632	0.041654464164073	0.0186301872701298	CXCL8	1
BP	GO:0060841	venous blood vessel development	14/18723	0.00893872621546632	0.041654464164073	0.0186301872701298	APLNR	1
BP	GO:0072160	nephron tubule epithelial cell differentiation	14/18723	0.00893872621546632	0.041654464164073	0.0186301872701298	LIF	1
BP	GO:0071356	cellular response to tumor necrosis factor	229/18723	0.009067632189459	0.041975330466436	0.0187736964814871	CX3CL1/CXCL8	2
BP	GO:2000116	regulation of cysteine-type endopeptidase activity	235/18723	0.00952972456783903	0.0431774348627624	0.0193113442575716	PLAUR/TNFSF10	2
BP	GO:0045986	negative regulation of smooth muscle contraction	15/18723	0.00957439542736505	0.0431774348627624	0.0193113442575716	CALCRL	1
BP	GO:0071380	cellular response to prostaglandin E stimulus	15/18723	0.00957439542736505	0.0431774348627624	0.0193113442575716	PTGER2	1
BP	GO:0140374	antiviral innate immune response	15/18723	0.00957439542736505	0.0431774348627624	0.0193113442575716	CXCL10	1
BP	GO:0010819	regulation of T cell chemotaxis	16/18723	0.0102096908760967	0.0446035870149474	0.0199491986197416	CXCL10	1
BP	GO:0045651	positive regulation of macrophage differentiation	16/18723	0.0102096908760967	0.0446035870149474	0.0199491986197416	LIF	1
BP	GO:0072283	metanephric renal vesicle morphogenesis	16/18723	0.0102096908760967	0.0446035870149474	0.0199491986197416	LIF	1
BP	GO:2001212	regulation of vasculogenesis	16/18723	0.0102096908760967	0.0446035870149474	0.0199491986197416	ADM	1
BP	GO:2001267	regulation of cysteine-type endopeptidase activity involved in apoptotic signaling pathway	16/18723	0.0102096908760967	0.0446035870149474	0.0199491986197416	PLAUR	1
BP	GO:0033002	muscle cell proliferation	248/18723	0.0105666427049012	0.0453915228758101	0.0203016072496282	CALCRL/CX3CL1	2
BP	GO:0043122	regulation of I-kappaB kinase/NF-kappaB signaling	249/18723	0.0106484143870464	0.0453915228758101	0.0203016072496282	TNFSF10/CX3CL1	2
BP	GO:0002031	G protein-coupled receptor internalization	17/18723	0.0108446127614596	0.0453915228758101	0.0203016072496282	ADM	1
BP	GO:0010566	regulation of ketone biosynthetic process	17/18723	0.0108446127614596	0.0453915228758101	0.0203016072496282	ADM	1
BP	GO:0016264	gap junction assembly	17/18723	0.0108446127614596	0.0453915228758101	0.0203016072496282	APLNR	1
BP	GO:0042448	progesterone metabolic process	17/18723	0.0108446127614596	0.0453915228758101	0.0203016072496282	ADM	1
BP	GO:2000696	regulation of epithelial cell differentiation involved in kidney development	17/18723	0.0108446127614596	0.0453915228758101	0.0203016072496282	LIF	1
BP	GO:0034612	response to tumor necrosis factor	253/18723	0.0109783505939413	0.0456777801497914	0.0204296373834622	CX3CL1/CXCL8	2
BP	GO:1903522	regulation of blood circulation	256/18723	0.0112287853292027	0.0459291246633156	0.0205420525939383	ADM/PTGER2	2
BP	GO:0031348	negative regulation of defense response	258/18723	0.0113971570842338	0.0459291246633156	0.0205420525939383	CALCRL/CX3CL1	2
BP	GO:0043116	negative regulation of vascular permeability	18/18723	0.0114791612831567	0.0459291246633156	0.0205420525939383	ADM	1
BP	GO:0051447	negative regulation of meiotic cell cycle	18/18723	0.0114791612831567	0.0459291246633156	0.0205420525939383	LIF	1
BP	GO:0072234	metanephric nephron tubule development	18/18723	0.0114791612831567	0.0459291246633156	0.0205420525939383	LIF	1
BP	GO:0150079	negative regulation of neuroinflammatory response	18/18723	0.0114791612831567	0.0459291246633156	0.0205420525939383	CX3CL1	1
BP	GO:0032868	response to insulin	264/18723	0.0119090363032386	0.0459291246633156	0.0205420525939383	ADM/TNFSF10	2
BP	GO:0002523	leukocyte migration involved in inflammatory response	19/18723	0.0121133366407936	0.0459291246633156	0.0205420525939383	CX3CL1	1
BP	GO:0031065	positive regulation of histone deacetylation	19/18723	0.0121133366407936	0.0459291246633156	0.0205420525939383	APLNR	1
BP	GO:0043031	negative regulation of macrophage activation	19/18723	0.0121133366407936	0.0459291246633156	0.0205420525939383	CX3CL1	1
BP	GO:0045091	regulation of single stranded viral RNA replication via double stranded DNA intermediate	19/18723	0.0121133366407936	0.0459291246633156	0.0205420525939383	CXCL8	1
BP	GO:0048245	eosinophil chemotaxis	19/18723	0.0121133366407936	0.0459291246633156	0.0205420525939383	CX3CL1	1
BP	GO:0072077	renal vesicle morphogenesis	19/18723	0.0121133366407936	0.0459291246633156	0.0205420525939383	LIF	1
BP	GO:1901739	regulation of myoblast fusion	19/18723	0.0121133366407936	0.0459291246633156	0.0205420525939383	CXCL10	1
BP	GO:1903975	regulation of glial cell migration	19/18723	0.0121133366407936	0.0459291246633156	0.0205420525939383	CX3CL1	1
BP	GO:1903978	regulation of microglial cell activation	19/18723	0.0121133366407936	0.0459291246633156	0.0205420525939383	CX3CL1	1
BP	GO:0051962	positive regulation of nervous system development	272/18723	0.0126072253406893	0.0459291246633156	0.0205420525939383	LIF/CX3CL1	2
BP	GO:0003159	morphogenesis of an endothelium	20/18723	0.0127471390338816	0.0459291246633156	0.0205420525939383	CXCL10	1
BP	GO:0006700	C21-steroid hormone biosynthetic process	20/18723	0.0127471390338816	0.0459291246633156	0.0205420525939383	ADM	1
BP	GO:0010893	positive regulation of steroid biosynthetic process	20/18723	0.0127471390338816	0.0459291246633156	0.0205420525939383	ADM	1
BP	GO:0033141	positive regulation of peptidyl-serine phosphorylation of STAT protein	20/18723	0.0127471390338816	0.0459291246633156	0.0205420525939383	LIF	1
BP	GO:0039692	single stranded viral RNA replication via double stranded DNA intermediate	20/18723	0.0127471390338816	0.0459291246633156	0.0205420525939383	CXCL8	1
BP	GO:0060231	mesenchymal to epithelial transition	20/18723	0.0127471390338816	0.0459291246633156	0.0205420525939383	LIF	1
BP	GO:0061154	endothelial tube morphogenesis	20/18723	0.0127471390338816	0.0459291246633156	0.0205420525939383	CXCL10	1
BP	GO:0071379	cellular response to prostaglandin stimulus	20/18723	0.0127471390338816	0.0459291246633156	0.0205420525939383	PTGER2	1
BP	GO:0072087	renal vesicle development	20/18723	0.0127471390338816	0.0459291246633156	0.0205420525939383	LIF	1
BP	GO:0007252	I-kappaB phosphorylation	21/18723	0.0133805686618337	0.046417471782302	0.0207604685179485	CX3CL1	1
BP	GO:0033630	positive regulation of cell adhesion mediated by integrin	21/18723	0.0133805686618337	0.046417471782302	0.0207604685179485	LIF	1
BP	GO:0046885	regulation of hormone biosynthetic process	21/18723	0.0133805686618337	0.046417471782302	0.0207604685179485	ADM	1
BP	GO:0072170	metanephric tubule development	21/18723	0.0133805686618337	0.046417471782302	0.0207604685179485	LIF	1
BP	GO:0072243	metanephric nephron epithelium development	21/18723	0.0133805686618337	0.046417471782302	0.0207604685179485	LIF	1
BP	GO:0090026	positive regulation of monocyte chemotaxis	21/18723	0.0133805686618337	0.046417471782302	0.0207604685179485	CXCL10	1
BP	GO:0150146	cell junction disassembly	21/18723	0.0133805686618337	0.046417471782302	0.0207604685179485	CX3CL1	1
BP	GO:0007249	I-kappaB kinase/NF-kappaB signaling	281/18723	0.0134139188841559	0.046417471782302	0.0207604685179485	TNFSF10/CX3CL1	2
BP	GO:0022409	positive regulation of cell-cell adhesion	284/18723	0.0136877727768322	0.0471317890197326	0.0210799508152407	PLAUR/CX3CL1	2
BP	GO:0035809	regulation of urine volume	22/18723	0.0140136257239691	0.0475510892284195	0.0212674851303977	ADM	1
BP	GO:0060713	labyrinthine layer morphogenesis	22/18723	0.0140136257239691	0.0475510892284195	0.0212674851303977	ADM	1
BP	GO:1903589	positive regulation of blood vessel endothelial cell proliferation involved in sprouting angiogenesis	22/18723	0.0140136257239691	0.0475510892284195	0.0212674851303977	APLNR	1
BP	GO:0002052	positive regulation of neuroblast proliferation	23/18723	0.0146463104195104	0.047612616728114	0.0212950036416683	CX3CL1	1
BP	GO:0016338	calcium-independent cell-cell adhesion via plasma membrane cell-adhesion molecules	23/18723	0.0146463104195104	0.047612616728114	0.0212950036416683	CX3CL1	1
BP	GO:0033139	regulation of peptidyl-serine phosphorylation of STAT protein	23/18723	0.0146463104195104	0.047612616728114	0.0212950036416683	LIF	1
BP	GO:0034695	response to prostaglandin E	23/18723	0.0146463104195104	0.047612616728114	0.0212950036416683	PTGER2	1
BP	GO:0045662	negative regulation of myoblast differentiation	23/18723	0.0146463104195104	0.047612616728114	0.0212950036416683	CXCL10	1
BP	GO:0045932	negative regulation of muscle contraction	23/18723	0.0146463104195104	0.047612616728114	0.0212950036416683	CALCRL	1
BP	GO:0060353	regulation of cell adhesion molecule production	23/18723	0.0146463104195104	0.047612616728114	0.0212950036416683	CXCL8	1
BP	GO:0071636	positive regulation of transforming growth factor beta production	23/18723	0.0146463104195104	0.047612616728114	0.0212950036416683	CX3CL1	1
BP	GO:0072677	eosinophil migration	23/18723	0.0146463104195104	0.047612616728114	0.0212950036416683	CX3CL1	1
BP	GO:0046879	hormone secretion	295/18723	0.0147129116069709	0.047612616728114	0.0212950036416683	ADM/LIF	2
BP	GO:0010720	positive regulation of cell development	298/18723	0.0149981856405921	0.0481449519114545	0.0215330934684165	LIF/CX3CL1	2
BP	GO:0045649	regulation of macrophage differentiation	24/18723	0.0152786229475832	0.0481449519114545	0.0215330934684165	LIF	1
BP	GO:0090023	positive regulation of neutrophil chemotaxis	24/18723	0.0152786229475832	0.0481449519114545	0.0215330934684165	CXCL8	1
BP	GO:0120255	olefinic compound biosynthetic process	24/18723	0.0152786229475832	0.0481449519114545	0.0215330934684165	ADM	1
BP	GO:0042063	gliogenesis	301/18723	0.0152858820259091	0.0481449519114545	0.0215330934684165	LIF/CX3CL1	2
BP	GO:0009914	hormone transport	306/18723	0.0157707353399479	0.0481449519114545	0.0215330934684165	ADM/LIF	2
BP	GO:0010996	response to auditory stimulus	25/18723	0.0159105635072189	0.0481449519114545	0.0215330934684165	CXCL10	1
BP	GO:0031664	regulation of lipopolysaccharide-mediated signaling pathway	25/18723	0.0159105635072189	0.0481449519114545	0.0215330934684165	CX3CL1	1
BP	GO:0033622	integrin activation	25/18723	0.0159105635072189	0.0481449519114545	0.0215330934684165	CX3CL1	1
BP	GO:0050927	positive regulation of positive chemotaxis	25/18723	0.0159105635072189	0.0481449519114545	0.0215330934684165	CXCL8	1
BP	GO:0060706	cell differentiation involved in embryonic placenta development	25/18723	0.0159105635072189	0.0481449519114545	0.0215330934684165	LIF	1
BP	GO:0072202	cell differentiation involved in metanephros development	25/18723	0.0159105635072189	0.0481449519114545	0.0215330934684165	LIF	1
BP	GO:0072207	metanephric epithelium development	25/18723	0.0159105635072189	0.0481449519114545	0.0215330934684165	LIF	1
BP	GO:0090312	positive regulation of protein deacetylation	25/18723	0.0159105635072189	0.0481449519114545	0.0215330934684165	APLNR	1
BP	GO:1901623	regulation of lymphocyte chemotaxis	25/18723	0.0159105635072189	0.0481449519114545	0.0215330934684165	CXCL10	1
BP	GO:0070372	regulation of ERK1 and ERK2 cascade	309/18723	0.0160648487698816	0.0483805459240559	0.0216384641810777	LIF/CX3CL1	2
BP	GO:0002026	regulation of the force of heart contraction	26/18723	0.0165421322973525	0.0483805459240559	0.0216384641810777	ADM	1
BP	GO:0046697	decidualization	26/18723	0.0165421322973525	0.0483805459240559	0.0216384641810777	LIF	1
BP	GO:0050926	regulation of positive chemotaxis	26/18723	0.0165421322973525	0.0483805459240559	0.0216384641810777	CXCL8	1
BP	GO:0060352	cell adhesion molecule production	26/18723	0.0165421322973525	0.0483805459240559	0.0216384641810777	CXCL8	1
BP	GO:0060669	embryonic placenta morphogenesis	26/18723	0.0165421322973525	0.0483805459240559	0.0216384641810777	ADM	1
BP	GO:0072273	metanephric nephron morphogenesis	26/18723	0.0165421322973525	0.0483805459240559	0.0216384641810777	LIF	1
BP	GO:1905523	positive regulation of macrophage migration	26/18723	0.0165421322973525	0.0483805459240559	0.0216384641810777	CX3CL1	1
BP	GO:0003171	atrioventricular valve development	27/18723	0.0171733295168225	0.0491973661158152	0.0220037914861789	APLNR	1
BP	GO:0003272	endocardial cushion formation	27/18723	0.0171733295168225	0.0491973661158152	0.0220037914861789	APLNR	1
BP	GO:0042501	serine phosphorylation of STAT protein	27/18723	0.0171733295168225	0.0491973661158152	0.0220037914861789	LIF	1
BP	GO:0060142	regulation of syncytium formation by plasma membrane fusion	27/18723	0.0171733295168225	0.0491973661158152	0.0220037914861789	CXCL10	1
BP	GO:0071624	positive regulation of granulocyte chemotaxis	27/18723	0.0171733295168225	0.0491973661158152	0.0220037914861789	CXCL8	1
BP	GO:0010460	positive regulation of heart rate	28/18723	0.0178041553643723	0.0505898560963262	0.0226265902576747	ADM	1
BP	GO:1902624	positive regulation of neutrophil migration	28/18723	0.0178041553643723	0.0505898560963262	0.0226265902576747	CXCL8	1
BP	GO:0007517	muscle organ development	327/18723	0.0178794277410942	0.0505980566438251	0.0226302579974642	LIF/CXCL10	2
BP	GO:0070371	ERK1 and ERK2 cascade	330/18723	0.0181900937470591	0.0512696593919126	0.0229306360054183	LIF/CX3CL1	2
BP	GO:0035066	positive regulation of histone acetylation	29/18723	0.0184346100386504	0.0513378183944887	0.0229611204926785	LIF	1
BP	GO:0090025	regulation of monocyte chemotaxis	29/18723	0.0184346100386504	0.0513378183944887	0.0229611204926785	CXCL10	1
BP	GO:2000406	positive regulation of T cell migration	29/18723	0.0184346100386504	0.0513378183944887	0.0229611204926785	CXCL10	1
BP	GO:0008209	androgen metabolic process	30/18723	0.0190646937382087	0.0524552628549512	0.0234609036487019	ADM	1
BP	GO:0034694	response to prostaglandin	30/18723	0.0190646937382087	0.0524552628549512	0.0234609036487019	PTGER2	1
BP	GO:0045940	positive regulation of steroid metabolic process	30/18723	0.0190646937382087	0.0524552628549512	0.0234609036487019	ADM	1
BP	GO:0007568	aging	339/18723	0.0191360400972998	0.0524552628549512	0.0234609036487019	ADM/CX3CL1	2
BP	GO:0031063	regulation of histone deacetylation	31/18723	0.0196944066615031	0.0531520859320104	0.0237725615869394	APLNR	1
BP	GO:0048566	embryonic digestive tract development	31/18723	0.0196944066615031	0.0531520859320104	0.0237725615869394	CXCL8	1
BP	GO:0048710	regulation of astrocyte differentiation	31/18723	0.0196944066615031	0.0531520859320104	0.0237725615869394	LIF	1
BP	GO:0060055	angiogenesis involved in wound healing	31/18723	0.0196944066615031	0.0531520859320104	0.0237725615869394	CX3CL1	1
BP	GO:0003338	metanephros morphogenesis	32/18723	0.0203237490068946	0.0544302703288097	0.0243442365599826	LIF	1
BP	GO:0090022	regulation of neutrophil chemotaxis	32/18723	0.0203237490068946	0.0544302703288097	0.0243442365599826	CXCL8	1
BP	GO:0034110	regulation of homotypic cell-cell adhesion	33/18723	0.0209527209726492	0.0550599697739917	0.0246258730861766	PLAUR	1
BP	GO:0040020	regulation of meiotic nuclear division	33/18723	0.0209527209726492	0.0550599697739917	0.0246258730861766	LIF	1
BP	GO:1901099	negative regulation of signal transduction in absence of ligand	33/18723	0.0209527209726492	0.0550599697739917	0.0246258730861766	CX3CL1	1
BP	GO:1902692	regulation of neuroblast proliferation	33/18723	0.0209527209726492	0.0550599697739917	0.0246258730861766	CX3CL1	1
BP	GO:2001240	negative regulation of extrinsic apoptotic signaling pathway in absence of ligand	33/18723	0.0209527209726492	0.0550599697739917	0.0246258730861766	CX3CL1	1
BP	GO:0070050	neuron cellular homeostasis	34/18723	0.0215813227569365	0.0562508194886056	0.0251584871442148	CX3CL1	1
BP	GO:2000758	positive regulation of peptidyl-lysine acetylation	34/18723	0.0215813227569365	0.0562508194886056	0.0251584871442148	LIF	1
BP	GO:0051098	regulation of binding	363/18723	0.0217593635291594	0.0562508194886056	0.0251584871442148	PLAUR/LIF	2
BP	GO:0050767	regulation of neurogenesis	364/18723	0.0218718064381794	0.0562508194886056	0.0251584871442148	LIF/CX3CL1	2
BP	GO:0001893	maternal placenta development	35/18723	0.022209554557831	0.0562508194886056	0.0251584871442148	LIF	1
BP	GO:0032350	regulation of hormone metabolic process	35/18723	0.022209554557831	0.0562508194886056	0.0251584871442148	ADM	1
BP	GO:0033280	response to vitamin D	35/18723	0.022209554557831	0.0562508194886056	0.0251584871442148	CXCL10	1
BP	GO:0039694	viral RNA genome replication	35/18723	0.022209554557831	0.0562508194886056	0.0251584871442148	CXCL8	1
BP	GO:2000403	positive regulation of lymphocyte migration	35/18723	0.022209554557831	0.0562508194886056	0.0251584871442148	CXCL10	1
BP	GO:0001701	in utero embryonic development	367/18723	0.0222106240040846	0.0562508194886056	0.0251584871442148	ADM/LIF	2
BP	GO:0003203	endocardial cushion morphogenesis	36/18723	0.0228374165733117	0.0568090896254267	0.0254081765209724	APLNR	1
BP	GO:0008207	C21-steroid hormone metabolic process	36/18723	0.0228374165733117	0.0568090896254267	0.0254081765209724	ADM	1
BP	GO:0042119	neutrophil activation	36/18723	0.0228374165733117	0.0568090896254267	0.0254081765209724	CXCL8	1
BP	GO:0043949	regulation of cAMP-mediated signaling	36/18723	0.0228374165733117	0.0568090896254267	0.0254081765209724	APLNR	1
BP	GO:0045742	positive regulation of epidermal growth factor receptor signaling pathway	36/18723	0.0228374165733117	0.0568090896254267	0.0254081765209724	PLAUR	1
BP	GO:1905332	positive regulation of morphogenesis of an epithelium	37/18723	0.0234649090012631	0.0581630191201521	0.0260137289039759	LIF	1
BP	GO:1901186	positive regulation of ERBB signaling pathway	38/18723	0.0240920320394724	0.0595064678289442	0.0266145936980595	PLAUR	1
BP	GO:0050727	regulation of inflammatory response	386/18723	0.0244078395472917	0.0600742248012568	0.0268685261139572	CALCRL/CX3CL1	2
BP	GO:0045823	positive regulation of heart contraction	39/18723	0.0247187858856337	0.0606260748563437	0.0271153440739915	ADM	1
BP	GO:0060412	ventricular septum morphogenesis	40/18723	0.0253451707373449	0.0615148414770975	0.0275128498135652	APLNR	1
BP	GO:0072210	metanephric nephron development	40/18723	0.0253451707373449	0.0615148414770975	0.0275128498135652	LIF	1
BP	GO:0150077	regulation of neuroinflammatory response	40/18723	0.0253451707373449	0.0615148414770975	0.0275128498135652	CX3CL1	1
BP	GO:0048286	lung alveolus development	41/18723	0.0259711867921087	0.0621707519441233	0.0278062093628562	LIF	1
BP	GO:0071634	regulation of transforming growth factor beta production	41/18723	0.0259711867921087	0.0621707519441233	0.0278062093628562	CX3CL1	1
BP	GO:1902622	regulation of neutrophil migration	41/18723	0.0259711867921087	0.0621707519441233	0.0278062093628562	CXCL8	1
BP	GO:1905521	regulation of macrophage migration	41/18723	0.0259711867921087	0.0621707519441233	0.0278062093628562	CX3CL1	1
BP	GO:0007520	myoblast fusion	42/18723	0.0265968342473327	0.0625965896932174	0.0279966676287713	CXCL10	1
BP	GO:0032691	negative regulation of interleukin-1 beta production	42/18723	0.0265968342473327	0.0625965896932174	0.0279966676287713	CX3CL1	1
BP	GO:0045687	positive regulation of glial cell differentiation	42/18723	0.0265968342473327	0.0625965896932174	0.0279966676287713	LIF	1
BP	GO:2000404	regulation of T cell migration	42/18723	0.0265968342473327	0.0625965896932174	0.0279966676287713	CXCL10	1
BP	GO:2001222	regulation of neuron migration	42/18723	0.0265968342473327	0.0625965896932174	0.0279966676287713	CX3CL1	1
BP	GO:0036230	granulocyte activation	43/18723	0.0272221133003295	0.063007474162021	0.0281804379581662	CXCL8	1
BP	GO:0042181	ketone biosynthetic process	43/18723	0.0272221133003295	0.063007474162021	0.0281804379581662	ADM	1
BP	GO:0071604	transforming growth factor beta production	43/18723	0.0272221133003295	0.063007474162021	0.0281804379581662	CX3CL1	1
BP	GO:0120178	steroid hormone biosynthetic process	43/18723	0.0272221133003295	0.063007474162021	0.0281804379581662	ADM	1
BP	GO:2001239	regulation of extrinsic apoptotic signaling pathway in absence of ligand	43/18723	0.0272221133003295	0.063007474162021	0.0281804379581662	CX3CL1	1
BP	GO:0043434	response to peptide hormone	414/18723	0.0278042510445009	0.0638199012448301	0.0285438004212251	ADM/TNFSF10	2
BP	GO:0060711	labyrinthine layer development	44/18723	0.0278470241483164	0.0638199012448301	0.0285438004212251	ADM	1
BP	GO:0150076	neuroinflammatory response	44/18723	0.0278470241483164	0.0638199012448301	0.0285438004212251	CX3CL1	1
BP	GO:0003197	endocardial cushion development	45/18723	0.0284715669884161	0.0645977100564101	0.0288916796728466	APLNR	1
BP	GO:0042551	neuron maturation	45/18723	0.0284715669884161	0.0645977100564101	0.0288916796728466	CX3CL1	1
BP	GO:1901985	positive regulation of protein acetylation	45/18723	0.0284715669884161	0.0645977100564101	0.0288916796728466	LIF	1
BP	GO:0032102	negative regulation of response to external stimulus	420/18723	0.0285560692524045	0.0645977100564101	0.0288916796728466	CALCRL/CX3CL1	2
BP	GO:0042060	wound healing	422/18723	0.0288085304364767	0.0649585895970877	0.0290530850242227	PLAUR/CX3CL1	2
BP	GO:0001974	blood vessel remodeling	46/18723	0.0290957420176553	0.0651856527895547	0.0291546402808489	LIF	1
BP	GO:0060976	coronary vasculature development	46/18723	0.0290957420176553	0.0651856527895547	0.0291546402808489	APLNR	1
BP	GO:0001774	microglial cell activation	47/18723	0.0297195494329682	0.0657403957393821	0.0294027521039026	CX3CL1	1
BP	GO:0035850	epithelial cell differentiation involved in kidney development	47/18723	0.0297195494329682	0.0657403957393821	0.0294027521039026	LIF	1
BP	GO:0043114	regulation of vascular permeability	47/18723	0.0297195494329682	0.0657403957393821	0.0294027521039026	ADM	1
BP	GO:1903587	regulation of blood vessel endothelial cell proliferation involved in sprouting angiogenesis	47/18723	0.0297195494329682	0.0657403957393821	0.0294027521039026	APLNR	1
BP	GO:0052548	regulation of endopeptidase activity	432/18723	0.0300846438882036	0.0662804675387573	0.0296443021745515	PLAUR/TNFSF10	2
BP	GO:0033628	regulation of cell adhesion mediated by integrin	48/18723	0.0303429894311907	0.0662804675387573	0.0296443021745515	LIF	1
BP	GO:0090311	regulation of protein deacetylation	48/18723	0.0303429894311907	0.0662804675387573	0.0296443021745515	APLNR	1
BP	GO:2001238	positive regulation of extrinsic apoptotic signaling pathway	48/18723	0.0303429894311907	0.0662804675387573	0.0296443021745515	TNFSF10	1
BP	GO:0030225	macrophage differentiation	49/18723	0.0309660622090661	0.0668064119880777	0.0298795337105023	LIF	1
BP	GO:0032692	negative regulation of interleukin-1 production	49/18723	0.0309660622090661	0.0668064119880777	0.0298795337105023	CX3CL1	1
BP	GO:0051445	regulation of meiotic cell cycle	49/18723	0.0309660622090661	0.0668064119880777	0.0298795337105023	LIF	1
BP	GO:0052372	modulation by symbiont of entry into host	49/18723	0.0309660622090661	0.0668064119880777	0.0298795337105023	CXCL8	1
BP	GO:0051960	regulation of nervous system development	443/18723	0.0315146893265282	0.067524614086564	0.030200753533182	LIF/CX3CL1	2
BP	GO:0060425	lung morphogenesis	50/18723	0.0315887679632424	0.067524614086564	0.030200753533182	LIF	1
BP	GO:2000677	regulation of transcription regulatory region DNA binding	50/18723	0.0315887679632424	0.067524614086564	0.030200753533182	LIF	1
BP	GO:0022407	regulation of cell-cell adhesion	448/18723	0.032173724561158	0.0680228511066492	0.030423592769633	PLAUR/CX3CL1	2
BP	GO:0014009	glial cell proliferation	51/18723	0.0322111068902731	0.0680228511066492	0.030423592769633	CX3CL1	1
BP	GO:0045661	regulation of myoblast differentiation	51/18723	0.0322111068902731	0.0680228511066492	0.030423592769633	CXCL10	1
BP	GO:0071622	regulation of granulocyte chemotaxis	51/18723	0.0322111068902731	0.0680228511066492	0.030423592769633	CXCL8	1
BP	GO:0072132	mesenchyme morphogenesis	52/18723	0.0328330791866158	0.0691274769621821	0.0309176427343846	APLNR	1
BP	GO:0007566	embryo implantation	53/18723	0.0334546850486349	0.0700144456556761	0.0313143443411427	LIF	1
BP	GO:0008347	glial cell migration	53/18723	0.0334546850486349	0.0700144456556761	0.0313143443411427	CX3CL1	1
BP	GO:0052547	regulation of peptidase activity	461/18723	0.0339132574597486	0.0700725727475796	0.0313403420014022	PLAUR/TNFSF10	2
BP	GO:0002043	blood vessel endothelial cell proliferation involved in sprouting angiogenesis	54/18723	0.0340759246725996	0.0700725727475796	0.0313403420014022	APLNR	1
BP	GO:0007215	glutamate receptor signaling pathway	54/18723	0.0340759246725996	0.0700725727475796	0.0313403420014022	CX3CL1	1
BP	GO:0035065	regulation of histone acetylation	54/18723	0.0340759246725996	0.0700725727475796	0.0313403420014022	LIF	1
BP	GO:2000179	positive regulation of neural precursor cell proliferation	54/18723	0.0340759246725996	0.0700725727475796	0.0313403420014022	CX3CL1	1
BP	GO:0016570	histone modification	463/18723	0.0341841878496776	0.0700725727475796	0.0313403420014022	APLNR/LIF	2
BP	GO:0023061	signal release	463/18723	0.0341841878496776	0.0700725727475796	0.0313403420014022	ADM/LIF	2
BP	GO:0000768	syncytium formation by plasma membrane fusion	55/18723	0.034696798254684	0.0705030871512328	0.0315328919266865	CXCL10	1
BP	GO:0140253	cell-cell fusion	55/18723	0.034696798254684	0.0705030871512328	0.0315328919266865	CXCL10	1
BP	GO:1905517	macrophage migration	55/18723	0.034696798254684	0.0705030871512328	0.0315328919266865	CX3CL1	1
BP	GO:0010332	response to gamma radiation	56/18723	0.0353173059909675	0.0711435068809403	0.0318193231588574	CXCL10	1
BP	GO:0043388	positive regulation of DNA binding	56/18723	0.0353173059909675	0.0711435068809403	0.0318193231588574	PLAUR	1
BP	GO:0051784	negative regulation of nuclear division	56/18723	0.0353173059909675	0.0711435068809403	0.0318193231588574	LIF	1
BP	GO:0031667	response to nutrient levels	474/18723	0.0356899057242743	0.0716874830496199	0.0320626194800649	ADM/CXCL10	2
BP	GO:0006949	syncytium formation	57/18723	0.0359374480774363	0.0717722177317941	0.0321005175308228	CXCL10	1
BP	GO:0061005	cell differentiation involved in kidney development	57/18723	0.0359374480774363	0.0717722177317941	0.0321005175308228	LIF	1
BP	GO:0043410	positive regulation of MAPK cascade	480/18723	0.0365222426597869	0.0717794945850457	0.0321037721433003	LIF/CX3CL1	2
BP	GO:0001954	positive regulation of cell-matrix adhesion	58/18723	0.0365572247099804	0.0717794945850457	0.0321037721433003	CX3CL1	1
BP	GO:0002763	positive regulation of myeloid leukocyte differentiation	58/18723	0.0365572247099804	0.0717794945850457	0.0321037721433003	LIF	1
BP	GO:0002931	response to ischemia	58/18723	0.0365572247099804	0.0717794945850457	0.0321037721433003	CX3CL1	1
BP	GO:0007405	neuroblast proliferation	58/18723	0.0365572247099804	0.0717794945850457	0.0321037721433003	CX3CL1	1
BP	GO:0035904	aorta development	58/18723	0.0365572247099804	0.0717794945850457	0.0321037721433003	APLNR	1
BP	GO:0031102	neuron projection regeneration	60/18723	0.0377956823963868	0.0737965977516043	0.0330059325837309	ADM	1
BP	GO:0031663	lipopolysaccharide-mediated signaling pathway	60/18723	0.0377956823963868	0.0737965977516043	0.0330059325837309	CX3CL1	1
BP	GO:0043030	regulation of macrophage activation	61/18723	0.0384143638415589	0.0743812751391958	0.0332674327480478	CX3CL1	1
BP	GO:0043966	histone H3 acetylation	61/18723	0.0384143638415589	0.0743812751391958	0.0332674327480478	LIF	1
BP	GO:2000401	regulation of lymphocyte migration	61/18723	0.0384143638415589	0.0743812751391958	0.0332674327480478	CXCL10	1
BP	GO:0060135	maternal process involved in female pregnancy	62/18723	0.0390326806154255	0.0753697341165261	0.0337095264401901	LIF	1
BP	GO:0001947	heart looping	63/18723	0.0396506329134062	0.0757262087608496	0.0338689616775428	APLNR	1
BP	GO:0032233	positive regulation of actin filament bundle assembly	63/18723	0.0396506329134062	0.0757262087608496	0.0338689616775428	CX3CL1	1
BP	GO:2000242	negative regulation of reproductive process	63/18723	0.0396506329134062	0.0757262087608496	0.0338689616775428	LIF	1
BP	GO:2000756	regulation of peptidyl-lysine acetylation	63/18723	0.0396506329134062	0.0757262087608496	0.0338689616775428	LIF	1
BP	GO:0006940	regulation of smooth muscle contraction	64/18723	0.0402682209308252	0.0762804510315631	0.0341168495691202	CALCRL	1
BP	GO:0030858	positive regulation of epithelial cell differentiation	64/18723	0.0402682209308252	0.0762804510315631	0.0341168495691202	LIF	1
BP	GO:0046888	negative regulation of hormone secretion	64/18723	0.0402682209308252	0.0762804510315631	0.0341168495691202	LIF	1
BP	GO:0003170	heart valve development	65/18723	0.040885444862913	0.0766191044481935	0.0342683141647669	APLNR	1
BP	GO:0038034	signal transduction in absence of ligand	65/18723	0.040885444862913	0.0766191044481935	0.0342683141647669	CX3CL1	1
BP	GO:0071677	positive regulation of mononuclear cell migration	65/18723	0.040885444862913	0.0766191044481935	0.0342683141647669	CXCL10	1
BP	GO:0097192	extrinsic apoptotic signaling pathway in absence of ligand	65/18723	0.040885444862913	0.0766191044481935	0.0342683141647669	CX3CL1	1
BP	GO:0014015	positive regulation of gliogenesis	66/18723	0.0415023049048066	0.0769498968924663	0.0344162628974663	LIF	1
BP	GO:0019229	regulation of vasoconstriction	66/18723	0.0415023049048066	0.0769498968924663	0.0344162628974663	ADM	1
BP	GO:0032715	negative regulation of interleukin-6 production	66/18723	0.0415023049048066	0.0769498968924663	0.0344162628974663	CX3CL1	1
BP	GO:0042446	hormone biosynthetic process	66/18723	0.0415023049048066	0.0769498968924663	0.0344162628974663	ADM	1
BP	GO:0007187	G protein-coupled receptor signaling pathway, coupled to cyclic nucleotide second messenger	67/18723	0.0421188012515472	0.0776808498016662	0.0347431855900834	CALCRL	1
BP	GO:0061371	determination of heart left/right asymmetry	67/18723	0.0421188012515472	0.0776808498016662	0.0347431855900834	APLNR	1
BP	GO:0010812	negative regulation of cell-substrate adhesion	68/18723	0.0427349340980839	0.0781982171061798	0.0349745809510359	CX3CL1	1
BP	GO:0042531	positive regulation of tyrosine phosphorylation of STAT protein	68/18723	0.0427349340980839	0.0781982171061798	0.0349745809510359	LIF	1
BP	GO:0060411	cardiac septum morphogenesis	68/18723	0.0427349340980839	0.0781982171061798	0.0349745809510359	APLNR	1
BP	GO:0003143	embryonic heart tube morphogenesis	69/18723	0.0433507036392697	0.0787068619320768	0.0352020751356476	APLNR	1
BP	GO:0034605	cellular response to heat	69/18723	0.0433507036392697	0.0787068619320768	0.0352020751356476	CXCL10	1
BP	GO:0050810	regulation of steroid biosynthetic process	69/18723	0.0433507036392697	0.0787068619320768	0.0352020751356476	ADM	1
BP	GO:0045123	cellular extravasation	70/18723	0.0439661100698653	0.0796173858519063	0.0356093119464139	CX3CL1	1
BP	GO:0003281	ventricular septum development	71/18723	0.0445811535845363	0.080522548722457	0.0360141509985238	APLNR	1
BP	GO:0033627	cell adhesion mediated by integrin	72/18723	0.045195834377855	0.0812130802830865	0.0363229950215747	LIF	1
BP	GO:0043903	regulation of biological process involved in symbiotic interaction	72/18723	0.045195834377855	0.0812130802830865	0.0363229950215747	CXCL8	1
BP	GO:0042058	regulation of epidermal growth factor receptor signaling pathway	73/18723	0.0458101526443	0.0818958994843112	0.0366283896496355	PLAUR	1
BP	GO:0072088	nephron epithelium morphogenesis	73/18723	0.0458101526443	0.0818958994843112	0.0366283896496355	LIF	1
BP	GO:0031100	animal organ regeneration	76/18723	0.0476509342257663	0.0843240582881282	0.0377143969754899	ADM	1
BP	GO:0032720	negative regulation of tumor necrosis factor production	76/18723	0.0476509342257663	0.0843240582881282	0.0377143969754899	CX3CL1	1
BP	GO:0045685	regulation of glial cell differentiation	76/18723	0.0476509342257663	0.0843240582881282	0.0377143969754899	LIF	1
BP	GO:0072028	nephron morphogenesis	76/18723	0.0476509342257663	0.0843240582881282	0.0377143969754899	LIF	1
BP	GO:0048644	muscle organ morphogenesis	77/18723	0.048263804327621	0.0849783355793629	0.0380070260779622	LIF	1
BP	GO:1901983	regulation of protein acetylation	77/18723	0.048263804327621	0.0849783355793629	0.0380070260779622	LIF	1
BP	GO:0035050	embryonic heart tube development	78/18723	0.0488763128735867	0.0851983608444816	0.03810543358303	APLNR	1
BP	GO:0043154	negative regulation of cysteine-type endopeptidase activity involved in apoptotic process	78/18723	0.0488763128735867	0.0851983608444816	0.03810543358303	PLAUR	1
BP	GO:0070373	negative regulation of ERK1 and ERK2 cascade	78/18723	0.0488763128735867	0.0851983608444816	0.03810543358303	LIF	1
BP	GO:1903556	negative regulation of tumor necrosis factor superfamily cytokine production	78/18723	0.0488763128735867	0.0851983608444816	0.03810543358303	CX3CL1	1
BP	GO:1901184	regulation of ERBB signaling pathway	79/18723	0.049488460057578	0.0860508298016095	0.0384867049937174	PLAUR	1
MF	GO:0005125	cytokine activity	235/18368	3.84923606833376e-11	1.19326318118346e-09	3.24146195228106e-10	NDP/LIF/TNFSF10/CX3CL1/CXCL8/CXCL10/CXCL11	7
MF	GO:0048018	receptor ligand activity	487/18368	1.04030344107394e-10	1.22385431101406e-09	3.32456179562393e-10	NDP/ADM/LIF/TNFSF10/CX3CL1/CXCL8/CXCL10/CXCL11	8
MF	GO:0030546	signaling receptor activator activity	495/18368	1.18437513969103e-10	1.22385431101406e-09	3.32456179562393e-10	NDP/ADM/LIF/TNFSF10/CX3CL1/CXCL8/CXCL10/CXCL11	8
MF	GO:0045236	CXCR chemokine receptor binding	18/18368	3.17916078125726e-10	2.46384960547438e-09	6.69297006580477e-10	CX3CL1/CXCL8/CXCL10/CXCL11	4
MF	GO:0005126	cytokine receptor binding	271/18368	8.37241772621755e-09	5.19089899025488e-08	1.41009140652085e-08	LIF/TNFSF10/CX3CL1/CXCL8/CXCL10/CXCL11	6
MF	GO:0001664	G protein-coupled receptor binding	295/18368	1.38993621127879e-08	7.18133709160707e-08	1.95078766495268e-08	NDP/ADM/CX3CL1/CXCL8/CXCL10/CXCL11	6
MF	GO:0008009	chemokine activity	49/18368	2.17758846350664e-08	9.64360605267225e-08	2.61965529444407e-08	CX3CL1/CXCL8/CXCL10/CXCL11	4
MF	GO:0042379	chemokine receptor binding	72/18368	1.04889734805519e-07	4.06447722371385e-07	1.10410247163704e-07	CX3CL1/CXCL8/CXCL10/CXCL11	4
MF	GO:0042056	chemoattractant activity	37/18368	0.000257294170000535	0.000886235474446286	0.000240743083041436	CX3CL1/CXCL10	2
MF	GO:0008528	G protein-coupled peptide receptor activity	147/18368	0.00398345242292689	0.0121380286682486	0.00329725736319146	CALCRL/APLNR	2
MF	GO:0001653	peptide receptor activity	153/18368	0.00430704243066885	0.0121380286682486	0.00329725736319146	CALCRL/APLNR	2
MF	GO:0008201	heparin binding	166/18368	0.00504879923672019	0.0130427313615272	0.0035430170082247	CXCL10/CXCL11	2
MF	GO:0004955	prostaglandin receptor activity	10/18368	0.00651551954817675	0.014807514872922	0.00402241490605691	PTGER2	1
MF	GO:0004954	prostanoid receptor activity	11/18368	0.00716492655141387	0.014807514872922	0.00402241490605691	PTGER2	1
MF	GO:0008603	cAMP-dependent protein kinase regulator activity	11/18368	0.00716492655141387	0.014807514872922	0.00402241490605691	CXCL10	1
MF	GO:0005539	glycosaminoglycan binding	230/18368	0.00948591014869893	0.0177952131307689	0.00483401375368935	CXCL10/CXCL11	2
MF	GO:0004953	icosanoid receptor activity	15/18368	0.00975866526526037	0.0177952131307689	0.00483401375368935	PTGER2	1
MF	GO:1901681	sulfur compound binding	265/18368	0.0124409788191389	0.0214261301885169	0.00582034096801818	CXCL10/CXCL11	2
MF	GO:0005164	tumor necrosis factor receptor binding	31/18368	0.020071628161479	0.0327484459476763	0.00889601248154194	TNFSF10	1
MF	GO:0005109	frizzled binding	37/18368	0.0239135381152427	0.0370659840786261	0.0100688581537864	NDP	1
MF	GO:0048020	CCR chemokine receptor binding	48/18368	0.0309211997041586	0.0444652268998012	0.0120788392257525	CX3CL1	1
MF	GO:0032813	tumor necrosis factor receptor superfamily binding	49/18368	0.0315559674772783	0.0444652268998012	0.0120788392257525	TNFSF10	1
MF	GO:0017046	peptide hormone binding	52/18368	0.0334579846768859	0.0450955445644984	0.0122500630395921	CALCRL	1
