# Supplementary material for: Identification of the key immune and inflammatory related gene CALCRL as diagnostic biomarker in differentiating uterine leiomyosarcoma from leiomyoma
Source: Front Cell Dev Biol. 2026 Apr 10;14:1777897. doi: 10.3389/fcell.2026.1777897 (PMC13106448; doi:10.3389/fcell.2026.1777897)
Supplement: Supplementary file 1 [file DataSheet1.zip › supplementary material/Table S7 The result of KEGG pathway enrichment.xlsx]

## Sheet: Table S6 The result of KEGG pat
category	subcategory	ID	Description	BgRatio	pvalue	p.adjust	qvalue	geneID	Count
Environmental Information Processing	Signaling molecules and interaction	hsa04061	Viral protein interaction with cytokine and cytokine receptor	100/8779	7.5893962985692e-08	3.87059211227029e-06	2.79609337315707e-06	TNFSF10/CX3CL1/CXCL8/CXCL10/CXCL11	5
Environmental Information Processing	Signaling molecules and interaction	hsa04060	Cytokine-cytokine receptor interaction	297/8779	5.70971669530373e-07	1.45597775730245e-05	1.05178991755595e-05	LIF/TNFSF10/CX3CL1/CXCL8/CXCL10/CXCL11	6
Organismal Systems	Immune system	hsa04062	Chemokine signaling pathway	192/8779	6.48820834081576e-05	0.00110299541793868	0.000796797515538778	CX3CL1/CXCL8/CXCL10/CXCL11	4
Organismal Systems	Immune system	hsa04620	Toll-like receptor signaling pathway	108/8779	0.000278067423488203	0.00354535964947459	0.00256114732160187	CXCL8/CXCL10/CXCL11	3
Environmental Information Processing	Signal transduction	hsa04668	TNF signaling pathway	118/8779	0.00036105863472292	0.00368279807417378	0.00266043204532678	LIF/CX3CL1/CXCL10	3
Environmental Information Processing	Signaling molecules and interaction	hsa04080	Neuroactive ligand-receptor interaction	366/8779	0.00077661881994953	0.006601259969571	0.00476871205232167	CALCRL/ADM/APLNR/PTGER2	4
Human Diseases	Infectious disease: viral	hsa05164	Influenza A	171/8779	0.00106792829654415	0.00778062044625026	0.00562067524496923	TNFSF10/CXCL8/CXCL10	3
Human Diseases	Infectious disease: viral	hsa05163	Human cytomegalovirus infection	225/8779	0.00235379086999061	0.0150054167961902	0.0108398263749568	PTGER2/CX3CL1/CXCL8	3
Organismal Systems	Immune system	hsa04622	RIG-I-like receptor signaling pathway	72/8779	0.00347795823156928	0.0197084299788926	0.0142372559187046	CXCL8/CXCL10	2
Organismal Systems	Immune system	hsa04657	IL-17 signaling pathway	94/8779	0.00585883548294277	0.0298800609630081	0.0215851833582102	CXCL8/CXCL10	2
Organismal Systems	Circulatory system	hsa04270	Vascular smooth muscle contraction	134/8779	0.0116219739638576	0.0538836974687942	0.0389252716492838	CALCRL/ADM	2
Cellular Processes	Transport and catabolism	hsa04148	Efferocytosis	156/8779	0.0155327449424282	0.0660141660053198	0.0476882520162269	PTGER2/CX3CL1	2
Human Diseases	Infectious disease: bacterial	hsa05130	Pathogenic Escherichia coli infection	198/8779	0.0243475973872281	0.0955174974422024	0.0690012881419419	TNFSF10/CXCL8	2
Human Diseases	Cardiovascular disease	hsa05417	Lipid and atherosclerosis	215/8779	0.0283877903631783	0.103412664894435	0.0747047114820482	TNFSF10/CXCL8	2
Human Diseases	Infectious disease: viral	hsa05171	Coronavirus disease - COVID-19	233/8779	0.0329444146553648	0.11201100982824	0.0809161061710714	CXCL8/CXCL10	2
Human Diseases	Infectious disease: bacterial	hsa05132	Salmonella infection	247/8779	0.0366788728056337	0.116913907067957	0.0844579308024461	TNFSF10/CXCL8	2
